# Supplementary material for: Adipocyte-like signature in ovarian cancer minimal residual disease identifies metabolic vulnerabilities of tumor-initiating cells
Source: JCI Insight. 2021 Jun 8;6(11):e147929. doi: 10.1172/jci.insight.147929 (PMC8262282; doi:10.1172/jci.insight.147929)
Supplement: Supplemental Table 1 [file jciinsight-6-147929-s100.xlsx]

## Sheet: Table S1
OXO-PCR ID	Age at diagnosis	Number of chemotherapy cycles before IDS sample	CA125 before cycle 1 (IU/ml)	CA125 after cycle 3 (IU/ml)	CA125 after cycle 6 (IU/ml)	CA125 before sample collection (IU/ml)	CT response after 3 cycles	CT response before sample collection	CRS pathologist	Time to progression (months from diagnosis to first progression)	Time to death (months from diagnosis to death)	BRCA
1002	63	3 Carboplatin + Paclitaxel	245	52		52		Good Partial response	NA	20.7	69.2667	mutant
1004	72	2 Carboplatin + Paclitaxel (extremely low mood so decision for IDS)	4413	1779		1779		Partial response	NA	8.66667	23.5667
1006	66	3 Carboplatin + Paclitaxel (had PD so no debulking) + 3 Carboplatin + Paclitaxel + bevacizumab	523	506	35	35	Progressive disease	Partial response	NA	19.7333	47.5333
1008	61	3 (1 Carboplatin + 2 Carboplatin + Paclitaxel)	1763	325		325		Partial response	NA	16.7	22.2333
1011	74	3 Carboplatin + Paclitaxel	502	54		54		Stable disease	NA	4.36667	7.73333
1015	54	2 Carboplatin + Paclitaxel	96	43		43		Stable disease	NA	alive	29.1333
1016	67	3 Carboplatin + Paclitaxel	3542	33		33		Good partial response	NA	53.6333	alive
1019	79	3 Single agent Carboplatin	205	126		126		Partial response	NA	11.1667	14.6333
1022	75	3 Single agent Carboplatin as sensory motor neurophaty	1132	249		249		Partial response	NA	2.63333	9.16667
1027	68	3 Carboplatin + Paclitaxel	1054	59		59		Good partial response	1	5.93333	15.3667
1028	75	1 Carboplatin + Paclitaxel + 2 Carboplatin only for Paclitaxel allergy	74	10		10		Very good response	3	alive	alive
1031	74	6 Carboplatin + Paclitaxel	327	224	163	163	Partial response	Partial response	omentum NA	5.66667	17.1
1036	70	6 Carboplatin + Paclitaxel	829	70	11	11	Partial response	Complete response	3	5.6	18
1038	80	2 Carboplatin only and 1 Carboplatin + Paclitaxel	7265	1297		1297		Partial response	2	16.7667	alive
1039	70	1 Carboplatin + Paclitaxel (developed CVA and left carotid arthery thrombus) + 2 Carboplatin only	650	292		292		Partial response	1	8.06667	21.4333
11531	73	3 Carboplatin + Paclitaxel	145	37		37		Good Partial Response	3	23.4333	28.2
11152	71	3 Carboplatin + Paclitaxel	352	29		29		Good partial Response	NA	21.9333	62.4
