# Supplementary material for: Adipocyte-like signature in ovarian cancer minimal residual disease identifies metabolic vulnerabilities of tumor-initiating cells
Source: JCI Insight. 2021 Jun 8;6(11):e147929. doi: 10.1172/jci.insight.147929 (PMC8262282; doi:10.1172/jci.insight.147929)
Supplement: Supplemental Table 2 [file jciinsight-6-147929-s101.xlsx]

## Sheet: Table S2
Pseuodotime analysis and DE genes
GeneID	lm_fit_coeff_(Intercept)	lm_fit_coeff_batchARCTURUS	lm_fit_coeff_batchQIAGEN	lm_fit_coeff_chemoPOST	lm_fit_coeff_pst	contrast_coeff_chemoPOST	contrast_coeff_pst	p_value_chemoPOST	p_value_pst
SAMD11	0.897969	0.50643	1.09529	-0.215666	1.66045	-0.215666	1.66045	0.717154	0.0329632
NOC2L	6.34951	0.169428	0.042208	-0.0694461	-0.200608	-0.0694461	-0.200608	0.660354	0.38325
C1orf170	-1.41214	-0.148483	-0.766534	0.133318	0.538213	0.133318	0.538213	0.755964	0.34126
ISG15	5.47134	0.265265	0.138176	-0.0875798	-0.822399	-0.0875798	-0.822399	0.77951	0.0934005
AGRN	8.63127	0.628073	0.457365	-0.357137	-0.199057	-0.357137	-0.199057	0.0237583	0.356042
C1orf159	2.81263	0.30712	0.531629	0.0108697	-0.745839	0.0108697	-0.745839	0.961212	0.0247958
SDF4	6.77755	0.489331	0.220075	-0.17687	0.369892	-0.17687	0.369892	0.130761	0.0253868
UBE2J2	4.96453	0.0710649	0.540947	0.0506666	-0.0560644	0.0506666	-0.0560644	0.692933	0.768095
ACAP3	4.46311	0.584578	0.234276	0.0753042	1.72557	0.0753042	1.72557	0.695476	5.20499e-10
CPSF3L	6.03746	0.137995	-0.0721734	-0.0308571	-0.0089434	-0.0308571	-0.0089434	0.798958	0.959343
DVL1	5.45796	0.429871	0.512064	0.0561833	0.0707996	0.0561833	0.0707996	0.710215	0.752614
MXRA8	3.91446	0.994381	1.46576	0.108511	2.7602	0.108511	2.7602	0.679314	2.44746e-12
AURKAIP1	6.05781	0.236996	-0.302909	-0.204796	-0.361745	-0.204796	-0.361745	0.168428	0.106524
CCNL2	6.82681	0.64058	0.397074	0.0228964	0.1862	0.0228964	0.1862	0.863992	0.323817
MRPL20	5.7537	-0.349299	-0.0551935	-0.0577287	-0.631268	-0.0577287	-0.631268	0.673594	0.00266994
VWA1	6.16905	0.72827	0.533416	-0.220173	0.147008	-0.220173	0.147008	0.342762	0.661016
ATAD3C	2.54527	0.533602	1.20343	-0.260988	-0.810163	-0.260988	-0.810163	0.532245	0.184493
ATAD3B	4.43054	0.154417	0.06647	-0.0301558	0.297307	-0.0301558	0.297307	0.87837	0.30096
ATAD3A	4.92366	-0.0635018	-0.370381	-0.395035	-0.0637308	-0.395035	-0.0637308	0.0178301	0.788928
SSU72	6.46945	0.171858	0.0252941	0.0230808	-0.582929	0.0230808	-0.582929	0.833248	0.000468932
MIB2	4.83184	0.411276	0.22527	0.0462592	0.365246	0.0462592	0.365246	0.778975	0.128096
SLC35E2B	5.46032	-0.0310071	0.982692	0.0638704	0.106829	0.0638704	0.106829	0.622836	0.57057
SLC35E2	4.13732	0.554961	1.6777	0.331035	0.366145	0.331035	0.366145	0.0899762	0.206792
NADK	5.95112	0.0960147	0.183298	0.040228	0.0275966	0.040228	0.0275966	0.738207	0.87422
GNB1	8.20565	0.181684	0.443484	-0.139476	-0.136809	-0.139476	-0.136809	0.178022	0.338249
GABRD	-1.71602	1.31919	0.994521	0.20773	2.98861	0.20773	2.98861	0.643971	1.00198e-06
SKI	7.16459	0.286347	0.220669	-0.200115	0.466688	-0.200115	0.466688	0.0675989	0.00220689
MORN1	4.36202	-0.0376056	-0.189527	0.232462	-0.599121	0.232462	-0.599121	0.131375	0.0101428
RER1	6.15497	0.170196	0.794206	-0.00516068	-0.118423	-0.00516068	-0.118423	0.963071	0.473899
PLCH2	0.908835	0.606	0.00321785	0.619037	2.86373	0.619037	2.86373	0.149156	2.95465e-07
PANK4	4.02185	0.460292	0.412611	0.0545923	0.453883	0.0545923	0.453883	0.721428	0.0429405
TNFRSF14	4.33845	0.582449	0.213504	0.81572	1.23147	0.81572	1.23147	0.000224342	4.71574e-05
FAM213B	4.29728	0.254217	0.674647	0.133352	-0.168438	0.133352	-0.168438	0.52152	0.595642
ARHGEF16	3.3338	0.503601	0.45562	0.533062	-0.445079	0.533062	-0.445079	0.022287	0.209531
MEGF6	5.9113	0.0751076	-0.213402	0.153124	0.533699	0.153124	0.533699	0.555738	0.142562
WRAP73	3.56184	0.00386895	0.563675	-0.05109	0.063561	-0.05109	0.063561	0.857576	0.876253
TP73-AS1	4.73062	0.293155	0.474949	0.17492	0.337379	0.17492	0.337379	0.18576	0.085194
LRRC47	5.64413	0.0987112	0.293681	0.000226564	-0.0104579	0.000226564	-0.0104579	0.998486	0.952264
CEP104	6.09194	0.169911	-0.000793233	0.193359	0.120646	0.193359	0.120646	0.0859121	0.449664
NPHP4	4.52049	-0.0415053	0.151398	0.0851054	0.556596	0.0851054	0.556596	0.557028	0.00760621
KCNAB2	4.21107	-0.050659	0.469198	0.401373	1.56625	0.401373	1.56625	0.0164815	3.9917e-10
CHD5	1.05253	-0.923457	-1.87816	-0.127925	2.92236	-0.127925	2.92236	0.788023	2.1465e-06
RNF207	4.81361	0.449917	-0.184574	0.400364	0.436857	0.400364	0.436857	0.0525691	0.146557
ICMT	5.55799	0.20297	1.39813	-0.139652	-0.250882	-0.139652	-0.250882	0.301327	0.222465
ESPN	4.7371	0.419307	-0.541688	0.731276	-0.977602	0.731276	-0.977602	0.0176688	0.0405241
TNFRSF25	3.21091	0.24648	0.338955	0.294756	0.723493	0.294756	0.723493	0.238103	0.0437719
PLEKHG5	5.43584	0.176457	-0.281471	0.148648	0.871769	0.148648	0.871769	0.354515	0.000108932
NOL9	5.80474	-0.0497415	0.705788	-0.0104872	-0.171005	-0.0104872	-0.171005	0.933914	0.357803
KLHL21	4.04629	-0.129542	1.16057	0.341374	0.744344	0.341374	0.744344	0.0719643	0.00735662
DNAJC11	6.74956	0.213136	-0.414902	-0.0700657	-0.186549	-0.0700657	-0.186549	0.580249	0.312106
CAMTA1	5.45483	-0.0740383	0.0639301	0.124691	-0.436772	0.124691	-0.436772	0.236994	0.00664144
VAMP3	5.43302	0.218746	0.902422	0.0609142	-0.123671	0.0609142	-0.123671	0.651882	0.551339
PER3	6.23279	-0.0548538	-0.282171	0.166954	-0.467925	0.166954	-0.467925	0.375708	0.0901316
PARK7	6.04216	0.360027	0.931847	-0.0818952	-0.0130411	-0.0818952	-0.0130411	0.526493	0.944724
ERRFI1	4.98368	1.03363	1.06323	0.596826	0.673478	0.596826	0.673478	0.00881941	0.0451484
RERE	8.61767	0.0782572	-0.199945	0.0736132	-0.386749	0.0736132	-0.386749	0.549203	0.0227328
ENO1	9.27403	0.236018	0.749543	-0.362004	-0.729467	-0.362004	-0.729467	0.0384779	0.00279421
SLC2A5	1.68157	1.03401	1.8895	0.0317324	1.80973	0.0317324	1.80973	0.921333	0.000135318
H6PD	7.14517	0.261732	0.833382	0.236605	0.0675972	0.236605	0.0675972	0.0900842	0.727079
SPSB1	4.30666	0.480255	1.23271	0.30881	0.161336	0.30881	0.161336	0.103065	0.58474
TMEM201	4.7864	-0.237463	0.423512	-0.173704	-0.287711	-0.173704	-0.287711	0.235641	0.187357
PIK3CD	4.4829	0.162509	0.4275	0.228624	1.86372	0.228624	1.86372	0.230747	4.08826e-11
CLSTN1	8.34236	0.214	0.27861	-0.0450409	-0.388783	-0.0450409	-0.388783	0.681666	0.011529
LZIC	5.42704	-0.0293071	-0.344678	-0.0477149	-0.561523	-0.0477149	-0.561523	0.756458	0.0179369
NMNAT1	4.31356	-0.46147	0.0893154	-0.199801	-0.730342	-0.199801	-0.730342	0.197422	0.00203909
UBE4B	6.94314	-0.0212837	0.195855	0.0864808	-0.164444	0.0864808	-0.164444	0.420879	0.278888
KIF1B	8.05538	0.108025	0.137099	0.075385	-0.39621	0.075385	-0.39621	0.443337	0.00430129
PGD	6.78707	-0.294895	0.271884	-0.286656	-0.400902	-0.286656	-0.400902	0.0394665	0.0472111
DFFA	5.50528	0.0439836	0.0980641	-0.165176	-0.478386	-0.165176	-0.478386	0.272711	0.0382969
CASZ1	5.77535	-0.145507	-0.48337	0.156788	-0.624425	0.156788	-0.624425	0.409515	0.0314771
TARDBP	7.23003	0.345974	0.33431	-0.0228536	-0.300828	-0.0228536	-0.300828	0.758312	0.00534583
SRM	4.76471	0.137635	0.502175	-0.356038	-0.0335365	-0.356038	-0.0335365	0.039822	0.896311
EXOSC10	6.70158	0.156824	-0.235587	-0.0698581	-0.184711	-0.0698581	-0.184711	0.473821	0.188363
MTOR	7.48115	-0.0402092	0.0635853	-0.0756119	-0.187806	-0.0756119	-0.187806	0.408154	0.145965
UBIAD1	3.479	0.00388974	1.15775	0.195524	-0.394887	0.195524	-0.394887	0.222154	0.106898
FBXO2	2.53895	0.0703309	-0.210867	-0.568887	-0.447766	-0.568887	-0.447766	0.252308	0.509775
MTHFR	5.3628	0.000209586	0.378712	0.271574	0.367886	0.271574	0.367886	0.02815	0.037517
KIAA2013	5.11336	0.363197	0.61612	0.0745082	-0.195807	0.0745082	-0.195807	0.526409	0.272744
PLOD1	6.64174	0.0583188	0.612036	-0.412739	0.284484	-0.412739	0.284484	0.0102287	0.209856
MFN2	6.67441	0.335966	0.370064	-0.0608072	-0.124295	-0.0608072	-0.124295	0.510312	0.354039
MIIP	3.99733	0.212563	0.0654996	-0.231405	0.442568	-0.231405	0.442568	0.297265	0.158773
TNFRSF1B	3.80901	0.616092	1.42982	0.654099	1.66003	0.654099	1.66003	0.011159	2.13567e-05
VPS13D	8.09923	0.0888698	0.21831	0.236147	-0.00878015	0.236147	-0.00878015	0.0233424	0.950106
DHRS3	5.70697	-0.508885	0.604138	0.560211	-0.260909	0.560211	-0.260909	0.0784476	0.563609
PRAMEF1	-3.14634	-1.1952	-1.69768	-0.192033	2.23334	-0.192033	2.23334	0.610326	8.4832e-06
PDPN	3.45259	1.21256	1.83143	-0.446115	2.49596	-0.446115	2.49596	0.0829647	1.94022e-10
PRDM2	7.13651	0.0450406	0.123485	0.113114	0.249439	0.113114	0.249439	0.137113	0.0183415
KAZN	5.99296	-0.0161532	0.228238	-0.0228883	-0.810195	-0.0228883	-0.810195	0.889075	0.00123942
FHAD1	4.55315	-0.542823	-1.34648	0.216682	-0.0175619	0.216682	-0.0175619	0.36735	0.958071
EFHD2	5.83156	0.534764	0.156808	0.196781	0.544907	0.196781	0.544907	0.168566	0.00757062
DNAJC16	6.01086	-0.381452	0.148734	-0.0966262	-0.569656	-0.0966262	-0.569656	0.332607	0.00022926
DDI2	5.23873	0.102825	-0.387013	0.255908	0.0769981	0.255908	0.0769981	0.0536772	0.687011
PLEKHM2	6.3759	0.119596	0.0805845	-0.070145	0.518457	-0.070145	0.518457	0.509312	0.00066959
FBLIM1	4.68783	0.509289	1.31839	-0.21213	1.13118	-0.21213	1.13118	0.277767	9.53924e-05
UQCRHL	3.79402	-0.100157	1.05796	-0.269766	-0.340902	-0.269766	-0.340902	0.488766	0.565241
SPEN	8.77131	0.451267	-0.191493	0.0255209	-0.164658	0.0255209	-0.164658	0.737475	0.11184
ZBTB17	4.57156	0.60725	0.0535224	0.0565736	0.570747	0.0565736	0.570747	0.789657	0.0625578
HSPB7	-0.799782	-0.67528	1.97739	-0.310768	3.0389	-0.310768	3.0389	0.521763	3.03447e-06
EPHA2	5.2048	0.677931	0.869725	-0.11937	0.664139	-0.11937	0.664139	0.580661	0.0356399
ARHGEF19	4.09327	0.449074	0.736467	-0.282368	-0.258643	-0.282368	-0.258643	0.172605	0.401497
FBXO42	5.01927	-0.0541051	0.581032	0.0191996	-0.0215625	0.0191996	-0.0215625	0.846602	0.884509
SZRD1	6.66835	0.136822	0.722961	-0.027932	-0.392646	-0.027932	-0.392646	0.819429	0.0381438
NECAP2	5.50939	-0.0809555	0.305718	0.102742	0.204706	0.102742	0.204706	0.403254	0.255991
NBPF1	6.61378	-0.0353447	-0.882916	0.153933	0.56439	0.153933	0.56439	0.187152	0.000470741
CROCCP2	4.43624	0.375037	-0.575873	0.107327	1.09732	0.107327	1.09732	0.584719	6.6007e-05
MST1P2	1.45976	0.0741167	0.580634	-0.425348	0.536659	-0.425348	0.536659	0.326228	0.350335
CROCC	5.75667	0.508852	-0.730496	0.0802098	0.886308	0.0802098	0.886308	0.67312	0.000750259
MFAP2	7.27799	-1.20124	-1.74634	-1.52096	-0.0527366	-1.52096	-0.0527366	6.5148e-05	0.914771
ATP13A2	5.36765	-0.0887329	0.329715	-0.0684617	0.22905	-0.0684617	0.22905	0.641959	0.282932
SDHB	5.76333	-0.055696	0.101756	-0.180484	-0.880097	-0.180484	-0.880097	0.189842	6.83679e-05
PADI2	3.3432	-0.47396	1.04562	0.771352	-2.03707	0.771352	-2.03707	0.0234362	0.000258639
PADI4	-1.91937	-1.82419	-1.43746	-0.214302	3.13633	-0.214302	3.13633	0.65097	5.44773e-07
RCC2	7.62856	0.222681	0.906545	-0.146169	-0.637404	-0.146169	-0.637404	0.0788747	3.90106e-07
ARHGEF10L	5.1334	-0.189568	0.0420335	0.379475	0.468598	0.379475	0.468598	0.0382591	0.0651937
ACTL8	-2.30806	-2.12082	0.589435	0.550882	0.353303	0.550882	0.353303	0.450879	0.713753
UBR4	9.04434	0.228678	0.133272	0.0859055	-0.155135	0.0859055	-0.155135	0.155356	0.0576182
EMC1	6.63143	0.136963	0.329913	-0.238216	-0.306069	-0.238216	-0.306069	0.00865309	0.0198308
MRTO4	5.07914	0.198948	0.48238	-0.168953	-0.633255	-0.168953	-0.633255	0.162255	0.000805063
CAPZB	7.23429	0.10957	0.532503	-0.0129846	0.354657	-0.0129846	0.354657	0.904804	0.0194416
TMCO4	5.46309	0.154352	-0.0748855	-0.0365967	0.152065	-0.0365967	0.152065	0.818553	0.507668
RNF186	-2.59379	-0.983027	-1.26559	-0.486618	1.99564	-0.486618	1.99564	0.371068	0.00474578
OTUD3	4.96184	0.231	-0.139037	-0.104434	-0.172873	-0.104434	-0.172873	0.487179	0.440155
PLA2G2A	-1.91477	-0.911801	2.47619	-0.377642	5.82549	-0.377642	5.82549	0.495797	3.13812e-14
MUL1	4.42561	0.428558	0.596494	-0.0834791	-0.184488	-0.0834791	-0.184488	0.522195	0.352762
PINK1	5.50454	0.373805	0.345016	-0.00305511	0.560371	-0.00305511	0.560371	0.988752	0.0703222
DDOST	7.3475	-0.183594	0.740451	-0.269895	-0.556172	-0.269895	-0.556172	0.0151494	0.000684245
HP1BP3	8.09282	0.420728	0.157289	0.00107657	-0.051232	0.00107657	-0.051232	0.990402	0.676358
EIF4G3	8.17464	0.113378	-0.290239	-0.050417	-0.118999	-0.050417	-0.118999	0.579751	0.34056
ECE1	6.9912	0.316472	0.689547	0.143941	0.19076	0.143941	0.19076	0.435346	0.458604
ALPL	4.41409	0.238556	0.793294	-0.40807	-0.246402	-0.40807	-0.246402	0.343012	0.699436
RAP1GAP	5.33898	-0.564094	0.224055	0.311602	-0.744303	0.311602	-0.744303	0.171299	0.031922
USP48	7.64078	0.14424	-0.62441	-0.185105	-0.0961759	-0.185105	-0.0961759	0.0337894	0.419888
HSPG2	9.65343	-0.0581219	0.303356	-0.390167	0.97962	-0.390167	0.97962	0.0163378	8.85923e-06
CDC42	6.6184	-0.028864	1.47639	-0.0687262	-0.222164	-0.0687262	-0.222164	0.571266	0.213367
ZBTB40	6.45829	0.199309	-0.123673	-0.0348882	0.386116	-0.0348882	0.386116	0.726447	0.00567021
C1QA	4.75871	-0.618302	1.31846	0.333934	2.00006	0.333934	2.00006	0.24445	1.85158e-06
C1QC	5.48493	-0.370544	1.03961	0.268779	1.22744	0.268779	1.22744	0.342322	0.00279796
C1QB	5.95325	-0.912414	0.601125	0.204572	1.24322	0.204572	1.24322	0.437246	0.000679025
EPHB2	6.19302	0.370863	0.254501	-0.357398	0.244683	-0.357398	0.244683	0.0657723	0.370595
KDM1A	7.45713	0.15339	-0.0212234	-0.175691	-0.654285	-0.175691	-0.654285	0.0493836	1.16812e-06
LUZP1	6.49323	0.280316	0.213195	-0.132384	0.264091	-0.132384	0.264091	0.180454	0.0603117
HNRNPR	8.32492	0.124818	-0.392025	-0.189032	-0.426024	-0.189032	-0.426024	0.0233214	0.000278186
ZNF436	5.30759	0.161028	0.585742	0.210509	-0.142249	0.210509	-0.142249	0.0685973	0.407647
TCEA3	5.60277	0.348076	-0.237278	0.878277	-0.230152	0.878277	-0.230152	0.000301413	0.493016
ASAP3	5.16795	0.144857	0.331872	0.390379	0.514848	0.390379	0.514848	0.0236601	0.0368257
ID3	2.19368	0.991661	2.49375	0.467621	2.52075	0.467621	2.52075	0.0902747	7.30386e-09
TCEB3	6.41564	0.230804	0.158705	-0.0370587	-0.210901	-0.0370587	-0.210901	0.678226	0.107466
PITHD1	4.94253	0.0276437	0.558915	-0.0411131	-0.21258	-0.0411131	-0.21258	0.751459	0.274094
FUCA1	5.05532	-0.0172624	0.654726	0.334047	0.113399	0.334047	0.113399	0.166499	0.751936
PNRC2	6.03218	0.0765621	0.545068	0.0834967	-0.378461	0.0834967	-0.378461	0.550571	0.07059
SRSF10	7.55181	0.00834373	-0.426974	-0.0697016	-0.937451	-0.0697016	-0.937451	0.478616	1.34856e-09
MYOM3	1.72088	-1.96693	-0.386905	0.8903	1.92924	0.8903	1.92924	0.0956886	0.00401997
GRHL3	2.37836	-0.171175	-0.140809	0.556472	-0.227819	0.556472	-0.227819	0.163661	0.68028
NIPAL3	5.55055	0.295118	0.718808	0.203933	-0.354617	0.203933	-0.354617	0.130001	0.0808279
RCAN3	5.36381	-0.471069	-0.373927	0.050881	-0.675058	0.050881	-0.675058	0.774417	0.0130317
SRRM1	8.42965	0.20165	-0.650059	-0.0190029	-0.376005	-0.0190029	-0.376005	0.820208	0.00131588
CLIC4	7.0311	0.438032	0.7426	-0.197146	0.247542	-0.197146	0.247542	0.19053	0.24896
SYF2	7.59612	-0.45486	-1.8568	-0.0177801	-0.531082	-0.0177801	-0.531082	0.897124	0.00631548
C1orf63	7.06047	-0.100753	-0.778498	0.0770937	0.132653	0.0770937	0.132653	0.578157	0.487983
TMEM50A	5.81292	-0.194393	0.789332	0.207657	-0.489781	0.207657	-0.489781	0.154478	0.0288403
TMEM57	5.45458	0.647408	0.137739	0.0963987	-0.0294955	0.0963987	-0.0294955	0.516869	0.893886
SEPN1	6.44408	-0.0602714	0.652982	-0.107693	0.154576	-0.107693	0.154576	0.421063	0.418315
STMN1	7.51799	0.110698	-0.00779612	-0.92942	-0.843743	-0.92942	-0.843743	8.03154e-08	0.000561589
CNKSR1	4.77903	-0.193124	-0.319345	0.308824	-0.574097	0.308824	-0.574097	0.058232	0.0213035
CEP85	5.04335	0.0816503	-0.23274	-0.3863	-0.491495	-0.3863	-0.491495	0.01045	0.0278983
SH3BGRL3	5.70061	-0.0552827	0.979242	0.0324227	0.192252	0.0324227	0.192252	0.821278	0.371332
UBXN11	5.06981	0.0152314	-0.301983	0.212947	-0.2403	0.212947	-0.2403	0.14801	0.271764
CD52	1.21691	0.333702	0.970478	0.742232	2.4389	0.742232	2.4389	0.0729082	2.08911e-05
DHDDS	5.39812	-0.0281906	0.0273902	0.0345393	-0.144196	0.0345393	-0.144196	0.693408	0.268612
HMGN2	6.2638	0.200656	0.980303	-0.181755	-0.796057	-0.181755	-0.796057	0.137582	4.40014e-05
ARID1A	8.33614	0.123708	-0.206959	-0.044594	-0.292139	-0.044594	-0.292139	0.602664	0.0142036
SFN	2.97648	1.29385	0.716971	-0.000304541	-0.958358	-0.000304541	-0.958358	0.999421	0.127542
NUDC	7.56853	0.00286369	-1.07235	-0.062315	-0.469941	-0.062315	-0.469941	0.593937	0.00488552
SLC9A1	5.39175	0.115911	0.214238	0.123745	-0.0676316	0.123745	-0.0676316	0.379996	0.744323
WDTC1	5.69782	0.116118	0.567848	0.104444	-0.0359312	0.104444	-0.0359312	0.346369	0.824527
MAP3K6	4.59208	0.722657	0.361974	0.144872	0.903183	0.144872	0.903183	0.518966	0.00492313
WASF2	7.54256	0.0965614	0.520373	0.0602623	-0.119413	0.0602623	-0.119413	0.491699	0.32983
AHDC1	6.44527	0.211426	0.271856	-0.0520643	-0.403817	-0.0520643	-0.403817	0.728167	0.0718376
IFI6	7.20204	0.247399	1.18634	-0.232604	-1.47729	-0.232604	-1.47729	0.379922	0.000372878
STX12	4.97666	0.196435	0.560111	0.180498	0.435226	0.180498	0.435226	0.189884	0.0299874
THEMIS2	5.18025	-0.147947	0.317649	0.490287	0.519405	0.490287	0.519405	0.0196213	0.0861606
RPA2	5.45509	-0.368584	0.146413	-0.0886241	-0.720056	-0.0886241	-0.720056	0.453614	0.000109746
EYA3	6.45235	-0.528501	-0.104718	-0.0904251	-0.83256	-0.0904251	-0.83256	0.304787	4.64541e-09
PTAFR	3.5213	0.0151413	1.3688	0.355422	0.727709	0.355422	0.727709	0.132203	0.041479
DNAJC8	6.2549	0.118744	0.12152	-0.191856	-0.449471	-0.191856	-0.449471	0.0792991	0.00618718
ATPIF1	8.38862	-0.652789	-2.14356	-0.162286	-0.732488	-0.162286	-0.732488	0.422657	0.00891046
PHACTR4	7.44565	-0.238682	-0.115087	-0.112396	-0.893944	-0.112396	-0.893944	0.144284	8.20725e-13
SNHG3	4.28728	-0.187363	1.03979	-0.274329	-0.936857	-0.274329	-0.936857	0.127629	0.000847507
RCC1	5.45355	0.225664	0.672735	-0.310196	-1.02923	-0.310196	-1.02923	0.0531097	6.64342e-05
RNU11	5.17643	-0.840162	-2.52455	-0.0294475	0.806811	-0.0294475	0.806811	0.918129	0.0269872
YTHDF2	6.83902	-0.135022	0.0189787	-0.173197	-0.928266	-0.173197	-0.928266	0.0373694	9.66401e-12
EPB41	6.77304	-0.238705	-0.249249	0.228072	-0.14085	0.228072	-0.14085	0.020091	0.303271
SRSF4	7.01168	0.475328	-0.551425	0.044414	0.226584	0.044414	0.226584	0.666228	0.112732
PTPRU	6.06299	0.478703	0.371078	0.106403	0.239186	0.106403	0.239186	0.619738	0.43522
MATN1	-1.21489	-1.6917	-0.324388	0.432942	1.16457	0.432942	1.16457	0.351557	0.0552032
LAPTM5	6.03267	-0.394515	0.983475	0.499622	0.997539	0.499622	0.997539	0.0302321	0.00163623
SDC3	7.0047	-0.53293	0.594205	-0.000156528	-0.763536	-0.000156528	-0.763536	0.999182	0.000911052
PUM1	8.37332	0.0513634	-0.169681	-0.0657587	-0.627682	-0.0657587	-0.627682	0.339107	1.22235e-09
NKAIN1	-1.55737	-0.798387	0.694556	0.334596	0.401986	0.334596	0.401986	0.464342	0.507254
SNRNP40	5.14762	0.0377254	0.457647	-0.166659	-0.721446	-0.166659	-0.721446	0.270434	0.00221176
ZCCHC17	6.35117	-0.266894	-1.09802	-0.136731	-1.14591	-0.136731	-1.14591	0.211396	3.27258e-10
FABP3	2.14686	-0.872549	-0.268183	0.00990924	-1.27365	0.00990924	-1.27365	0.982348	0.0412061
SERINC2	5.09376	-0.89751	0.173556	0.0259146	-1.78246	0.0259146	-1.78246	0.920397	7.88252e-05
TINAGL1	4.51851	-0.0552542	0.70501	0.0346555	0.931969	0.0346555	0.931969	0.872003	0.00292597
PEF1	4.72592	0.000546113	0.828496	-0.0339614	-0.775113	-0.0339614	-0.775113	0.742435	4.22622e-06
SPOCD1	-0.472119	-0.36633	0.865102	-0.793193	3.04108	-0.793193	3.04108	0.105741	2.67813e-06
PTP4A2	7.3823	0.0795991	0.418041	0.0762198	-0.313083	0.0762198	-0.313083	0.551366	0.0827143
KHDRBS1	7.70625	-0.0400499	-0.0228075	-0.15549	-0.694376	-0.15549	-0.694376	0.0498813	9.0504e-09
KPNA6	7.19153	-0.190334	0.572116	0.0718653	-0.576856	0.0718653	-0.576856	0.391137	4.64431e-06
TXLNA	7.2916	0.359718	0.134109	-0.0742623	-0.0725054	-0.0742623	-0.0725054	0.510252	0.645364
TMEM234	4.27294	0.0956294	-0.361012	-0.0897603	0.00345332	-0.0897603	0.00345332	0.637329	0.990083
EIF3I	6.50727	-0.228759	0.553727	-0.173923	-0.772015	-0.173923	-0.772015	0.218009	0.000426387
HDAC1	6.63291	-0.0348645	0.278311	-0.197035	-0.454698	-0.197035	-0.454698	0.0479496	0.00217072
MARCKSL1	7.18694	0.0975756	0.706016	-0.404715	-0.72931	-0.404715	-0.72931	0.00361853	0.000446857
BSDC1	6.12597	0.138035	0.303319	0.100978	0.00427964	0.100978	0.00427964	0.336446	0.977319
RBBP4	7.66898	-0.209729	0.476268	-0.209463	-0.676647	-0.209463	-0.676647	0.0462982	1.39977e-05
KIAA1522	7.68486	-0.106823	0.27825	-0.0891776	-1.2089	-0.0891776	-1.2089	0.52162	8.28252e-08
YARS	6.96759	-0.42901	-0.418953	-0.37193	-0.63169	-0.37193	-0.63169	0.00130845	0.000202252
AK2	6.95956	-0.179365	0.371114	0.0264231	-0.667517	0.0264231	-0.667517	0.749961	1.87704e-07
TRIM62	3.42457	0.136637	0.108745	0.30137	0.502787	0.30137	0.502787	0.0532651	0.0237224
ZNF362	5.81507	-0.269896	-0.0583274	-0.103679	-0.310934	-0.103679	-0.310934	0.338922	0.056538
PHC2	5.93981	0.084643	0.605463	-0.0717634	0.317785	-0.0717634	0.317785	0.496248	0.0371876
CSMD2	3.55718	0.739442	0.866127	-0.376409	2.83994	-0.376409	2.83994	0.218267	1.6834e-11
ZMYM6	4.99527	0.0147936	0.323451	0.0872009	-0.544481	0.0872009	-0.544481	0.576465	0.0242759
SFPQ	9.91098	-0.050999	-1.17714	-0.115814	-0.58966	-0.115814	-0.58966	0.21145	4.8964e-06
ZMYM4	7.81029	-0.18441	-0.00137082	-0.0792496	-1.04174	-0.0792496	-1.04174	0.452893	2.99804e-10
KIAA0319L	6.4353	-0.0230857	0.205986	0.182162	-0.441388	0.182162	-0.441388	0.122191	0.010563
NCDN	4.69751	0.0567403	0.519798	0.210817	-0.661858	0.210817	-0.661858	0.169721	0.00530101
PSMB2	6.04729	-0.331173	0.894149	0.034486	-1.52013	0.034486	-1.52013	0.826388	3.02613e-08
CLSPN	6.52446	-0.125151	-1.19127	-1.28713	-0.752446	-1.28713	-0.752446	6.96424e-09	0.0102756
AGO4	5.57589	-0.210163	0.230757	0.0511683	-0.0319904	0.0511683	-0.0319904	0.714791	0.874849
AGO1	6.92806	-0.182056	0.233471	0.0716582	-0.476768	0.0716582	-0.476768	0.382506	9.46659e-05
AGO3	5.86309	-0.068066	-0.143861	-0.106003	-0.48171	-0.106003	-0.48171	0.336592	0.00446277
TRAPPC3	5.27422	-0.398037	0.65944	0.0480767	-0.716577	0.0480767	-0.716577	0.702411	0.000288147
MAP7D1	7.02483	0.312527	-0.411113	-0.0216902	0.588963	-0.0216902	0.588963	0.886395	0.00471109
THRAP3	8.80694	0.0578978	-0.449821	-0.0514965	-0.481871	-0.0514965	-0.481871	0.459455	1.3887e-06
SH3D21	4.38594	-0.439481	-0.3515	0.0205121	0.553093	0.0205121	0.553093	0.918328	0.0457914
STK40	5.95556	0.0874236	-0.148305	0.019718	0.0504844	0.019718	0.0504844	0.867774	0.767362
MRPS15	5.62681	-0.161469	-0.346314	-0.333392	-1.3077	-0.333392	-1.3077	0.0377966	5.60417e-07
GRIK3	1.87138	0.551124	-0.575913	0.531692	0.443694	0.531692	0.443694	0.501455	0.682697
ZC3H12A	3.25158	0.665509	0.844178	0.593191	0.390705	0.593191	0.390705	0.013738	0.274113
MEAF6	6.5948	-0.256868	-0.462227	-0.0174332	-0.866804	-0.0174332	-0.866804	0.843039	1.03114e-09
SNIP1	5.21236	0.0030435	-0.115566	0.0996346	-0.763999	0.0996346	-0.763999	0.344642	6.44905e-06
DNALI1	4.8488	-1.88489	-0.483716	0.298441	-2.28668	0.298441	-2.28668	0.449086	0.000490047
GNL2	7.20093	-0.0702732	-0.60947	-0.144198	-0.982628	-0.144198	-0.982628	0.112497	1.70696e-11
RSPO1	0.705502	-0.269567	1.04528	0.777292	0.0961182	0.777292	0.0961182	0.271099	0.92358
CDCA8	4.9435	-0.0316164	-0.163759	-1.07708	-1.58272	-1.07708	-1.58272	1.94218e-06	2.57871e-06
EPHA10	0.192888	-0.546259	1.17211	0.219225	0.419898	0.219225	0.419898	0.66385	0.535966
INPP5B	5.25419	-0.160656	0.0688402	-0.00250191	0.415442	-0.00250191	0.415442	0.97838	0.00207722
SF3A3	7.70985	-0.541898	-0.922901	-0.195315	-0.802715	-0.195315	-0.802715	0.0479518	6.19997e-08
UTP11L	5.4616	-0.0794691	-0.186088	-0.212144	-0.740668	-0.212144	-0.740668	0.126382	0.00056363
AKIRIN1	5.63195	-0.0272084	0.638042	-0.0904135	-0.682624	-0.0904135	-0.682624	0.40317	7.67326e-05
NDUFS5	7.3455	-0.235022	-0.863165	-0.196944	-1.37987	-0.196944	-1.37987	0.264409	6.50029e-07
MACF1	10.3004	0.443799	-0.234948	0.231503	-0.0783104	0.231503	-0.0783104	0.0535299	0.618755
KIAA0754	7.17605	0.0102414	-0.202548	-0.0340297	-0.234083	-0.0340297	-0.234083	0.79376	0.205505
PABPC4	7.74396	-0.0223119	0.00952916	-0.215312	-0.640413	-0.215312	-0.640413	0.123604	0.00155896
HEYL	2.79941	0.818273	1.14295	-0.359208	2.04346	-0.359208	2.04346	0.293388	1.10776e-05
PPIE	5.68918	-0.462886	-0.407511	0.0645952	-0.621007	0.0645952	-0.621007	0.615106	0.00190006
MYCL1	4.27049	0.149494	0.503175	-0.428472	-0.785698	-0.428472	-0.785698	0.0806679	0.0309004
MFSD2A	2.29592	-0.343709	0.512571	1.17445	-0.854742	1.17445	-0.854742	0.00885863	0.191399
CAP1	8.30647	-0.537086	-0.25197	-0.0904115	-0.545728	-0.0904115	-0.545728	0.525642	0.00658846
PPT1	6.63724	-0.472198	0.523779	-0.0428796	-0.698668	-0.0428796	-0.698668	0.800545	0.00599128
RLF	6.66387	0.0593979	-0.28631	-0.191414	-0.810337	-0.191414	-0.810337	0.0665633	6.32045e-07
ZMPSTE24	6.72316	-0.540679	-0.11742	-0.188979	-1.38672	-0.188979	-1.38672	0.157297	3.23329e-10
SMAP2	5.70465	-0.235566	-0.0853134	0.532921	0.902559	0.532921	0.902559	0.000702335	3.69108e-05
ZNF684	3.3991	-0.306564	-0.948134	-0.237844	-0.353366	-0.237844	-0.353366	0.275686	0.242162
NFYC	6.24449	0.00683907	-0.43853	-0.0522968	-0.487971	-0.0522968	-0.487971	0.580174	0.000558013
CITED4	2.9541	-0.00155984	0.515918	0.537662	-0.612992	0.537662	-0.612992	0.034975	0.108205
CTPS1	5.87385	0.238003	0.073066	-0.394483	-0.749694	-0.394483	-0.749694	0.00125933	6.48582e-05
SCMH1	5.2947	-0.0340276	0.31577	-0.0135589	-0.372773	-0.0135589	-0.372773	0.913305	0.050056
HIVEP3	4.96888	0.47724	0.066598	0.131142	1.10643	0.131142	1.10643	0.443034	7.61555e-06
FOXJ3	6.99106	-0.215925	-0.090099	0.0600181	-0.774906	0.0600181	-0.774906	0.520389	9.26939e-08
PPCS	5.82091	-0.317903	-0.331939	-0.025554	-1.27765	-0.025554	-1.27765	0.878967	3.3543e-06
YBX1	7.67878	0.376288	0.507606	-0.1503	-0.807811	-0.1503	-0.807811	0.303497	0.000195308
LEPRE1	5.59236	0.0718306	0.237123	-0.624603	1.0405	-0.624603	1.0405	0.00031784	1.42796e-05
CCDC23	4.69382	-0.247715	-1.21366	-0.324357	-1.19852	-0.324357	-1.19852	0.0701291	2.16085e-05
SLC2A1	7.69861	0.109455	0.0154063	-0.393072	-0.783067	-0.393072	-0.783067	0.083758	0.0188543
EBNA1BP2	6.75565	0.140233	-0.570598	-0.200629	-0.852131	-0.200629	-0.852131	0.108856	9.69494e-06
CDC20	4.52919	-0.0739379	0.663467	-1.18623	-1.88129	-1.18623	-1.88129	0.000129962	3.84055e-05
ELOVL1	4.6373	-0.122063	1.14375	0.0174211	-0.618187	0.0174211	-0.618187	0.908488	0.0104725
MED8	5.35051	-0.00543646	-0.134646	-0.0420054	-0.16818	-0.0420054	-0.16818	0.726069	0.344096
SZT2	7.00825	-0.0960814	-0.0414507	0.0897587	0.207794	0.0897587	0.207794	0.355344	0.123091
HYI	4.05292	-0.0588992	0.0172757	-0.251463	0.813644	-0.251463	0.813644	0.18922	0.00211871
PTPRF	9.13663	0.434745	0.611072	0.0393961	-1.29999	0.0393961	-1.29999	0.804192	4.53777e-08
KDM4A	7.28172	-0.160584	-0.222894	-0.236323	-0.554448	-0.236323	-0.554448	0.00553123	9.87098e-06
IPO13	5.10271	-0.443541	0.166727	-0.12881	-0.575054	-0.12881	-0.575054	0.232755	0.000522051
DPH2	4.60821	-0.333412	0.316678	-0.0199626	-1.04681	-0.0199626	-1.04681	0.894159	1.60898e-05
ATP6V0B	4.78514	-0.43433	1.3678	0.0344707	-0.753554	0.0344707	-0.753554	0.837126	0.00446964
B4GALT2	4.12559	0.244056	1.19975	-0.285564	-0.100378	-0.285564	-0.100378	0.105056	0.701804
DMAP1	5.07473	0.0737872	-0.340067	-0.0382774	-0.182138	-0.0382774	-0.182138	0.734143	0.276761
RNF220	5.73663	0.0106629	0.324164	-0.105733	-0.221058	-0.105733	-0.221058	0.381691	0.211862
KIF2C	6.11145	-0.521499	-0.786219	-1.28018	-1.54716	-1.28018	-1.54716	2.01172e-07	1.22051e-05
BTBD19	3.39528	-0.263779	0.100544	0.00370131	0.894541	0.00370131	0.894541	0.986923	0.00490797
PTCH2	4.52591	-1.28085	-3.00516	-0.413437	-0.0509893	-0.413437	-0.0509893	0.195529	0.904123
HECTD3	5.61967	-0.0688431	-0.148159	0.050663	0.311567	0.050663	0.311567	0.575251	0.0163675
PRDX1	7.43909	-0.618915	0.58676	-0.162093	-1.17742	-0.162093	-1.17742	0.226869	2.96505e-08
AKR1A1	6.55986	-0.593406	-0.259134	-0.259772	-0.452729	-0.259772	-0.452729	0.0703594	0.0306541
NASP	8.55685	0.182767	-1.14674	-0.399755	-0.657398	-0.399755	-0.657398	0.000494141	4.15228e-05
CCDC17	2.70665	-0.293691	-0.475402	0.36521	-1.02208	0.36521	-1.02208	0.171206	0.00792863
GPBP1L1	7.19519	-0.0479953	0.376958	0.0461678	-0.821401	0.0461678	-0.821401	0.655778	2.78393e-07
TMEM69	4.68069	-0.401019	0.0433561	-0.180943	-1.20339	-0.180943	-1.20339	0.242619	2.04012e-06
MAST2	6.3628	0.0943466	-0.051214	-0.110239	-0.0946339	-0.110239	-0.0946339	0.327896	0.556712
PIK3R3	5.854	0.391642	0.801272	-0.261111	-1.53383	-0.261111	-1.53383	0.280948	8.85603e-05
TSPAN1	4.87417	-2.83473	-0.0734495	-0.742939	-3.13053	-0.742939	-3.13053	0.0298089	8.12574e-08
POMGNT1	6.07546	-0.229833	0.0976265	-0.0104011	-0.636027	-0.0104011	-0.636027	0.920981	0.000133877
LURAP1	0.286677	-0.787281	0.54366	-0.222803	1.29632	-0.222803	1.29632	0.62839	0.0331649
RAD54L	3.90048	0.378269	0.478067	-0.72827	-1.12444	-0.72827	-1.12444	0.00887674	0.00608737
LRRC41	6.04865	-0.575331	0.603762	-0.218996	-0.365974	-0.218996	-0.365974	0.17704	0.136457
UQCRH	5.473	-0.82288	0.108125	-0.398082	-0.464578	-0.398082	-0.464578	0.288183	0.398066
MKNK1	5.88714	-0.243588	-0.686943	0.146237	-0.0701529	0.146237	-0.0701529	0.142649	0.621477
ATPAF1	5.89571	-0.0754461	-0.0876978	0.0157502	-1.0788	0.0157502	-1.0788	0.896549	4.54698e-08
EFCAB14	7.63786	0.0750125	0.300722	0.213955	-0.538283	0.213955	-0.538283	0.0492127	0.000540114
CYP4B1	2.25959	0.486184	1.40217	0.544195	-2.87695	0.544195	-2.87695	0.387975	0.00550392
CYP4X1	2.65749	-0.00937516	0.391116	0.226788	-1.74202	0.226788	-1.74202	0.601253	0.00813381
PDZK1IP1	2.98996	-1.45324	0.693532	0.976166	-2.10051	0.976166	-2.10051	0.00695604	0.000254311
STIL	5.36416	-0.213633	-0.0687491	-0.514997	-1.34168	-0.514997	-1.34168	0.000527245	1.68009e-08
CMPK1	6.69468	-0.375589	-0.0586268	0.0132524	-0.475275	0.0132524	-0.475275	0.922754	0.0178646
FAF1	6.32728	0.0885597	-0.146213	-0.0843556	-0.510417	-0.0843556	-0.510417	0.464914	0.00279975
CDKN2C	2.95703	0.936825	1.03699	-0.966669	0.454149	-0.966669	0.454149	0.0197841	0.403225
RNF11	5.35688	0.0957934	0.845635	0.181946	-0.824317	0.181946	-0.824317	0.246917	0.00103827
EPS15	7.55332	-0.205142	-0.322345	0.137296	-0.123479	0.137296	-0.123479	0.127067	0.319065
OSBPL9	6.81239	-0.030659	-0.128661	-0.0203381	-0.665743	-0.0203381	-0.665743	0.814392	6.26113e-07
NRD1	7.7961	0.314096	-0.00297822	-0.0633514	-0.519624	-0.0633514	-0.519624	0.493936	0.000112875
RAB3B	2.19259	0.445794	1.08745	-0.586242	1.23895	-0.586242	1.23895	0.180575	0.0267106
TXNDC12	5.78986	-0.544101	0.382865	-0.177052	-1.14334	-0.177052	-1.14334	0.17467	9.17876e-08
BTF3L4	5.13717	-0.153895	0.788506	-0.0708772	-1.6821	-0.0708772	-1.6821	0.608572	1.76082e-11
ZFYVE9	6.16015	-0.322598	-0.0466801	-0.147263	-0.835337	-0.147263	-0.835337	0.294983	0.000102442
CC2D1B	5.55572	0.154316	0.199556	0.0330896	0.274576	0.0330896	0.274576	0.783382	0.110308
PRPF38A	6.21322	0.06269	-0.0721452	-0.088206	-0.765235	-0.088206	-0.765235	0.478232	5.69107e-05
ZCCHC11	7.01451	0.0783101	-0.299963	0.00884535	-0.321057	0.00884535	-0.321057	0.937341	0.0453551
SELRC1	4.86961	-0.157945	-0.120003	-0.265452	-1.18227	-0.265452	-1.18227	0.0972695	4.21778e-06
ZYG11B	6.13205	-0.0706929	0.607039	0.0094102	-0.966019	0.0094102	-0.966019	0.931528	6.72893e-08
ECHDC2	4.49393	-0.182911	0.264923	0.491478	-0.385735	0.491478	-0.385735	0.0114942	0.19367
SCP2	6.61623	-0.197496	0.302298	0.162711	-0.656467	0.162711	-0.656467	0.260666	0.00217562
PODN	3.29554	0.127496	1.10875	0.302195	3.49866	0.302195	3.49866	0.251546	8.52506e-19
MAGOH	5.34039	-0.160426	-0.145036	-0.133348	-1.4018	-0.133348	-1.4018	0.445892	1.52453e-06
LRP8	5.91177	0.131689	0.0155655	-0.034647	-1.06336	-0.034647	-1.06336	0.8562	0.000353905
TMEM48	5.67397	-0.0153695	0.60807	-0.292069	-1.79277	-0.292069	-1.79277	0.0870424	1.49798e-09
HSPB11	5.18063	-0.424697	-0.617121	-0.0558137	-1.57056	-0.0558137	-1.57056	0.751127	1.83558e-07
LRRC42	5.15083	-0.146782	0.042104	-0.254239	-0.874597	-0.254239	-0.874597	0.0275128	1.60856e-06
TMEM59	7.38853	0.0105773	0.235068	0.270547	-0.756225	0.270547	-0.756225	0.0898924	0.00126374
TCEANC2	4.15958	-0.268405	0.0823743	-0.0176433	-0.12803	-0.0176433	-0.12803	0.913296	0.582582
MRPL37	5.41142	0.148555	0.657301	-0.265646	-1.11174	-0.265646	-1.11174	0.0341713	8.02766e-08
SSBP3	5.18569	-0.102844	0.758632	-0.156338	-0.973171	-0.156338	-0.973171	0.274264	1.78545e-05
ACOT11	4.061	0.0109724	-0.0672351	0.566928	-1.03791	0.566928	-1.03791	0.0294523	0.00974553
DHCR24	8.32675	0.10151	0.523123	-0.281998	-1.52549	-0.281998	-1.52549	0.290499	0.000175682
USP24	7.75995	0.141126	0.0832878	0.061682	-0.450776	0.061682	-0.450776	0.526162	0.0011454
PPAP2B	5.35006	-0.0797442	0.353309	0.142978	-0.511288	0.142978	-0.511288	0.475754	0.0939947
PRKAA2	4.66268	-0.767318	-0.332045	-0.551658	-3.10009	-0.551658	-3.10009	0.109577	2.0164e-07
TACSTD2	7.39755	-1.08525	0.10066	0.114637	-1.62302	0.114637	-1.62302	0.688397	0.000296946
MYSM1	6.83126	-0.0444689	-0.379072	0.13232	-0.693628	0.13232	-0.693628	0.383891	0.00196473
JUN	7.58614	0.494922	-0.134004	0.58261	-0.405644	0.58261	-0.405644	0.00132589	0.102484
HOOK1	6.30525	-0.183744	-0.156359	0.0200894	-1.45015	0.0200894	-1.45015	0.912761	1.0866e-06
NFIA	7.43428	-0.419039	0.278572	-0.124685	-1.20385	-0.124685	-1.20385	0.543634	9.48508e-05
TM2D1	5.71513	-0.845434	-1.14246	-0.129095	-1.10492	-0.129095	-1.10492	0.430942	1.87947e-05
INADL	8.15587	0.133515	-0.207697	0.0842385	-1.34989	0.0842385	-1.34989	0.512632	3.67706e-11
KANK4	0.776236	0.493927	1.75396	1.44751	1.30296	1.44751	1.30296	0.00597949	0.0880791
USP1	6.45851	0.664464	0.431539	-0.283167	-1.06419	-0.283167	-1.06419	0.182069	0.0013139
DOCK7	6.82076	0.224303	0.034831	-0.0583561	-0.796499	-0.0583561	-0.796499	0.691491	0.000347205
ITGB3BP	4.55619	-0.386768	-0.843062	-0.325489	-1.79832	-0.325489	-1.79832	0.207473	1.02844e-05
PGM1	5.64102	-0.0569252	0.337616	-0.219401	0.237986	-0.219401	0.237986	0.14191	0.267088
CACHD1	5.49287	0.125449	0.220102	0.155752	-0.522235	0.155752	-0.522235	0.47872	0.111776
JAK1	7.73044	0.0867388	0.258193	0.167772	0.291871	0.167772	0.291871	0.0964437	0.0344789
AK4	5.27309	0.487176	1.35576	-0.364613	-1.0879	-0.364613	-1.0879	0.130967	0.00426961
DNAJC6	2.92002	0.0179462	0.370981	-0.38703	0.0796081	-0.38703	0.0796081	0.142344	0.823321
LEPROT	5.55737	0.16112	1.1963	0.0690317	-0.186405	0.0690317	-0.186405	0.682748	0.461416
LEPR	3.22257	0.540092	1.20874	0.132022	0.616549	0.132022	0.616549	0.649449	0.157926
PDE4B	3.09798	-0.307626	0.795569	1.24252	1.44149	1.24252	1.44149	6.85017e-08	5.66485e-06
WDR78	3.91819	0.396664	0.0775396	0.258323	-1.09409	0.258323	-1.09409	0.312991	0.00693494
MIER1	7.71212	-0.380679	-1.15476	-0.0699819	-0.633392	-0.0699819	-0.633392	0.561697	0.000271146
SERBP1	8.29184	0.137883	0.250937	-0.160455	-0.963559	-0.160455	-0.963559	0.0760712	8.87028e-12
GADD45A	4.77692	0.332024	-0.273715	0.695015	-0.347266	0.695015	-0.347266	0.00210843	0.298594
GNG12	5.80253	-0.0205894	1.04999	0.0496051	-0.560627	0.0496051	-0.560627	0.758795	0.0241168
DIRAS3	0.63435	0.422205	0.223211	-0.151343	-1.30956	-0.151343	-1.30956	0.725277	0.0281368
WLS	6.41804	-0.707241	0.396717	-0.4223	-1.54181	-0.4223	-1.54181	0.100211	0.000147433
DEPDC1	4.65559	0.060478	-0.0722184	-1.73157	-2.33158	-1.73157	-2.33158	6.36084e-07	1.84915e-06
SRSF11	8.62295	0.333009	-0.973069	0.00823182	-0.393671	0.00823182	-0.393671	0.935878	0.00532313
ANKRD13C	5.43853	0.160527	0.148646	0.135485	-0.174674	0.135485	-0.174674	0.293668	0.358425
PTGER3	2.67977	0.271118	0.955946	0.459966	3.07104	0.459966	3.07104	0.102945	8.05997e-14
ZRANB2	8.15423	-0.0733545	-0.924075	0.0505189	-0.596989	0.0505189	-0.596989	0.678146	0.000534754
C1orf173	1.53039	-0.986034	-1.48526	-0.0109237	0.514357	-0.0109237	0.514357	0.984546	0.485877
ACADM	5.45311	0.303471	0.178463	-0.189042	-0.452839	-0.189042	-0.452839	0.172725	0.0320364
RABGGTB	5.49924	0.268971	0.341103	-0.149928	-1.08189	-0.149928	-1.08189	0.330255	1.46451e-05
ST6GALNAC5	2.00135	2.60657	1.84395	-0.232634	0.128958	-0.232634	0.128958	0.582229	0.843728
ZZZ3	6.63672	0.251397	0.266573	0.00318934	-1.2048	0.00318934	-1.2048	0.977153	1.35246e-10
USP33	7.00728	-0.233059	-0.133853	0.0229905	-0.737339	0.0229905	-0.737339	0.86458	0.000293866
NEXN	4.74433	0.111817	-0.668266	0.047787	2.12467	0.047787	2.12467	0.851206	1.54721e-09
FUBP1	7.53206	0.272801	-0.0258546	0.00967281	-0.593929	0.00967281	-0.593929	0.944947	0.00332177
DNAJB4	4.63921	0.138237	0.299619	-0.031107	-0.00815808	-0.031107	-0.00815808	0.893017	0.9812
IFI44L	6.9871	-0.100216	0.158826	0.573874	-1.28829	0.573874	-1.28829	0.0991663	0.0121638
IFI44	6.41026	0.0198407	-0.14598	0.407833	-1.24828	0.407833	-1.24828	0.158502	0.00453222
ELTD1	1.90619	1.14612	1.79621	0.276889	3.47704	0.276889	3.47704	0.404456	8.56619e-12
LPHN2	6.88893	0.558145	-0.0202912	-0.500102	-0.646954	-0.500102	-0.646954	0.0639562	0.105148
PRKACB	4.90478	0.0258568	0.431056	0.106362	0.341783	0.106362	0.341783	0.638181	0.309207
RPF1	5.20964	-0.226741	-0.281822	0.187621	-1.36081	0.187621	-1.36081	0.243267	5.02651e-07
GNG5	5.7556	-0.0711442	0.259088	-0.192083	-1.69433	-0.192083	-1.69433	0.345365	1.17581e-06
SSX2IP	5.85283	0.0412045	-0.255891	-0.214069	-1.62416	-0.214069	-1.62416	0.16887	1.1348e-09
LPAR3	3.40948	1.09321	1.13363	0.411614	-4.19037	0.411614	-4.19037	0.328113	4.43407e-08
DDAH1	5.83177	-0.249968	0.370951	-0.0789768	-1.53089	-0.0789768	-1.53089	0.565366	3.20257e-10
CYR61	5.14852	0.499579	1.19494	0.833948	1.23102	0.833948	1.23102	0.00227964	0.00135794
ZNHIT6	6.32342	-0.163646	-0.701565	-0.0849404	-0.124082	-0.0849404	-0.124082	0.461337	0.447976
ODF2L	6.27067	0.264773	-0.436168	0.142284	-0.738709	0.142284	-0.738709	0.341647	0.00141314
SH3GLB1	6.48033	0.128396	0.734977	0.0283138	0.0864338	0.0283138	0.0864338	0.847155	0.681838
2015-09-01	5.82005	0.413789	1.15831	0.0207856	-0.677504	0.0207856	-0.677504	0.879116	0.001892
HS2ST1	5.71217	0.510853	0.983213	0.017476	-0.186701	0.017476	-0.186701	0.91187	0.433097
LMO4	6.17738	0.0775304	0.39675	0.00158866	-1.00956	0.00158866	-1.00956	0.992406	0.000116987
PKN2	6.88708	0.315198	0.0191744	0.217506	-0.989623	0.217506	-0.989623	0.155656	2.66563e-05
CCBL2	4.67027	0.22798	0.054083	0.0955338	-1.27468	0.0955338	-1.27468	0.677415	0.000748467
RBMXL1	5.63447	0.32566	0.50881	0.0695679	-1.22524	0.0695679	-1.22524	0.526645	1.49122e-10
GBP3	5.38883	0.383799	0.206098	0.554161	-0.377741	0.554161	-0.377741	0.0543974	0.376355
GBP1	6.83042	0.635487	0.387546	0.429288	-0.380179	0.429288	-0.380179	0.113358	0.326908
GBP2	6.07977	0.405312	0.234489	0.796064	0.70751	0.796064	0.70751	0.00292226	0.0487731
GBP4	5.03696	0.645879	1.08055	1.30378	-0.551781	1.30378	-0.551781	0.0002841	0.294135
GBP5	4.87465	0.769353	0.121217	0.959223	1.18246	0.959223	1.18246	0.000593424	0.00150325
LRRC8D	6.07941	-0.153289	0.00879834	-0.235949	-1.42981	-0.235949	-1.42981	0.0472491	5.24417e-12
ZNF326	6.7295	0.0648378	-0.996681	-0.122237	-0.69249	-0.122237	-0.69249	0.213372	3.40175e-06
ZNF644	7.3812	0.0958065	-0.20411	-0.0108341	-1.14997	-0.0108341	-1.14997	0.932095	1.35572e-08
TGFBR3	5.27843	-0.0807027	0.386051	0.182868	0.0075373	0.182868	0.0075373	0.277103	0.975273
RPAP2	5.59071	0.141021	-0.150442	-0.0993955	-0.928797	-0.0993955	-0.928797	0.452901	1.09615e-05
EVI5	6.54981	-0.297624	-0.340607	0.0699463	-0.398302	0.0699463	-0.398302	0.55316	0.022102
MTF2	5.69323	0.00848529	0.0875397	0.0625212	-0.686198	0.0625212	-0.686198	0.71519	0.00892193
TMED5	6.74356	-0.761061	-0.662586	-0.00654426	-0.490607	-0.00654426	-0.490607	0.968816	0.0412867
CCDC18	5.40117	0.353594	-1.02482	-0.393119	-0.726389	-0.393119	-0.726389	0.0490249	0.0158666
DR1	5.24208	0.421686	0.764296	0.127284	-0.874643	0.127284	-0.874643	0.351854	0.000100552
FNBP1L	7.67699	-0.0766481	-0.251132	-0.146792	-1.44178	-0.146792	-1.44178	0.267558	2.77339e-11
BCAR3	4.35053	0.418844	0.756719	0.114802	0.0934529	0.114802	0.0934529	0.630046	0.797668
DNTTIP2	6.83044	-0.0432289	-0.564509	-0.070608	-0.808337	-0.070608	-0.808337	0.613393	0.000123983
ABCA4	2.52676	-0.439285	0.991453	-0.223024	-0.0581299	-0.223024	-0.0581299	0.632983	0.929803
ARHGAP29	7.4313	-0.0282686	0.43503	-0.148063	-0.675858	-0.148063	-0.675858	0.478532	0.0266572
ABCD3	5.66675	-0.0790737	0.316775	-0.105106	-1.05903	-0.105106	-1.05903	0.538305	0.000138817
F3	3.14686	0.678094	1.37568	0.493207	0.888942	0.493207	0.888942	0.142073	0.0824919
CNN3	7.77682	-0.024592	0.256993	-0.171842	-0.404585	-0.171842	-0.404585	0.265957	0.0645678
PTBP2	5.75535	-0.0449237	0.0018945	-0.106106	-1.56412	-0.106106	-1.56412	0.60203	3.58734e-06
DPYD	4.94974	-0.0690288	0.418014	0.791099	0.809529	0.791099	0.809529	0.00178184	0.0186728
PALMD	4.7313	0.535794	-0.240098	-0.113204	1.59314	-0.113204	1.59314	0.744786	0.00122697
AGL	6.04087	-0.0384121	0.367789	-0.017458	-1.0243	-0.017458	-1.0243	0.918115	0.000125751
SLC35A3	5.61745	0.0131891	0.17073	0.105222	-0.683556	0.105222	-0.683556	0.449206	0.00140967
HIAT1	6.09953	-0.17729	0.0699977	-0.0481963	-0.729712	-0.0481963	-0.729712	0.717605	0.000344009
TRMT13	5.42427	0.0177653	-0.630134	0.0667486	-0.684779	0.0667486	-0.684779	0.652134	0.00278805
DBT	5.64494	0.0864139	0.682442	-0.0279723	-0.801657	-0.0279723	-0.801657	0.843632	0.000320526
RTCA	6.01525	-0.206995	-0.612889	-0.0610584	-0.682472	-0.0610584	-0.682472	0.683487	0.00294422
VCAM1	4.48738	0.98957	1.24377	0.37229	3.1686	0.37229	3.1686	0.156285	2.49751e-15
SLC30A7	6.22212	-0.104153	0.372392	0.140403	-0.606202	0.140403	-0.606202	0.320541	0.00506176
S1PR1	2.03474	0.231907	1.40581	0.41562	3.49611	0.41562	3.49611	0.176328	4.37299e-14
RNPC3	6.11682	0.435012	-0.394163	0.193099	-0.61284	0.193099	-0.61284	0.270806	0.0192617
AMY2B	3.06017	1.37108	1.35538	0.506677	-0.711811	0.506677	-0.711811	0.21152	0.269359
VAV3	5.11968	-0.838993	0.460269	0.408691	-1.44257	0.408691	-1.44257	0.301956	0.0210875
SLC25A24	7.05373	-0.191634	-0.621657	-0.22824	-0.683287	-0.22824	-0.683287	0.15097	0.00326735
FAM102B	4.83468	-0.14283	0.432884	0.196191	0.284512	0.196191	0.284512	0.301495	0.302437
PRPF38B	8.01977	0.161931	-1.61564	-0.044367	-0.109154	-0.044367	-0.109154	0.777258	0.604534
STXBP3	6.19076	-0.109493	-0.287417	0.0197774	-0.684858	0.0197774	-0.684858	0.896889	0.00298201
GPSM2	5.28458	0.0645731	-0.0955815	-1.45491	-1.394	-1.45491	-1.394	1.43199e-07	0.000213247
CLCC1	6.29683	0.0853875	0.210579	-0.0820573	-0.60868	-0.0820573	-0.60868	0.583461	0.00645413
WDR47	4.36368	0.48973	0.366447	-0.124789	-0.0201862	-0.124789	-0.0201862	0.536596	0.944964
TMEM167B	4.48203	0.468697	1.3236	0.134821	-0.667916	0.134821	-0.667916	0.353501	0.00385191
KIAA1324	1.14069	0.606593	0.983214	0.145166	0.185784	0.145166	0.185784	0.786241	0.802605
SARS	7.52021	0.224631	-0.472047	-0.242912	-0.315897	-0.242912	-0.315897	0.0284475	0.041937
CELSR2	7.76451	0.0100522	0.448705	0.0204574	-1.28919	0.0204574	-1.28919	0.940586	0.00166785
PSRC1	4.50379	-0.0445247	-0.474211	-0.699289	-1.19544	-0.699289	-1.19544	0.0112621	0.00306531
SORT1	8.13081	-0.270701	0.343226	-0.165508	-1.16658	-0.165508	-1.16658	0.400508	6.67009e-05
PSMA5	5.9983	0.271637	0.349829	-0.135933	-1.06202	-0.135933	-1.06202	0.361586	1.03959e-05
ATXN7L2	3.41595	-0.401333	-0.365904	-0.293514	-0.202896	-0.293514	-0.202896	0.238603	0.555118
GNAI3	7.16366	0.0488872	-0.0939691	-0.158896	-0.86318	-0.158896	-0.86318	0.301984	0.000193032
AMPD2	5.81	0.220937	0.0791011	-0.2241	0.191504	-0.2241	0.191504	0.119364	0.343129
GSTM2	4.21073	-0.755432	-0.869545	0.00370358	-0.094355	0.00370358	-0.094355	0.992221	0.86015
GSTM3	3.13126	-0.419504	0.793014	0.077781	0.185564	0.077781	0.185564	0.779161	0.645313
CSF1	5.80949	0.227078	0.119503	0.276162	0.0344606	0.276162	0.0344606	0.129005	0.894543
AHCYL1	7.57713	0.124624	0.312896	0.114353	-0.793676	0.114353	-0.793676	0.324175	4.37489e-06
STRIP1	6.06071	0.100341	-0.0323825	-0.133051	-0.302842	-0.133051	-0.302842	0.152558	0.0268383
SLC6A17	-0.690459	-0.544616	0.326599	-0.642563	2.35633	-0.642563	2.35633	0.20115	0.000363129
RBM15	6.12511	0.423808	-0.0227715	-0.0607522	-0.360652	-0.0607522	-0.360652	0.650878	0.0662874
LAMTOR5	3.88377	0.622256	1.53362	-0.0513992	-1.24142	-0.0513992	-1.24142	0.771352	2.1969e-05
CD53	3.75554	0.0906196	1.21061	0.657998	2.01777	0.657998	2.01777	0.0100522	1.22712e-07
LRIF1	4.23446	0.202254	0.617021	0.511641	-1.36189	0.511641	-1.36189	0.0559146	0.00175248
DRAM2	4.67023	-0.255318	0.590644	0.0850769	-0.867076	0.0850769	-0.867076	0.625483	0.00165356
DENND2D	5.58444	0.111892	0.389588	0.40213	-0.722616	0.40213	-0.722616	0.0235618	0.00823749
WDR77	4.9551	-0.0557827	0.626292	0.0312067	-0.847758	0.0312067	-0.847758	0.79143	7.72807e-06
ATP5F1	6.10078	0.130063	0.857009	-0.318489	-1.59995	-0.318489	-1.59995	0.0721996	7.73714e-08
RAP1A	5.52411	0.144623	0.321609	0.153243	-0.235701	0.153243	-0.235701	0.288309	0.278816
FAM212B	1.70074	0.285993	1.65861	0.315992	1.17839	0.315992	1.17839	0.343665	0.0179071
CTTNBP2NL	6.66612	0.298645	-0.00521408	0.0118618	-0.238918	0.0118618	-0.238918	0.926316	0.190452
CAPZA1	6.44362	0.30199	1.23551	0.173118	-0.769631	0.173118	-0.769631	0.26423	0.00126388
MOV10	6.51081	0.294639	0.203763	0.152864	-0.494502	0.152864	-0.494502	0.307637	0.0239847
RHOC	6.0676	0.223945	0.615735	-0.0856611	-0.246139	-0.0856611	-0.246139	0.558584	0.259652
SLC16A1	5.6845	0.0238147	0.978165	-0.474524	-1.05568	-0.474524	-1.05568	0.0480935	0.00493018
LRIG2	5.26106	0.291888	0.40431	-0.0683671	-0.737744	-0.0683671	-0.737744	0.669485	0.00348072
MAGI3	5.97688	0.253121	0.141161	0.0461803	-1.81134	0.0461803	-1.81134	0.834383	9.20454e-07
RSBN1	5.73183	0.129211	0.172703	0.0176501	-0.729035	0.0176501	-0.729035	0.893969	0.000383153
HIPK1	6.84141	0.288501	0.751973	0.199568	-0.505671	0.199568	-0.505671	0.0638557	0.00147398
OLFML3	4.91152	0.315338	0.815643	-0.0922202	1.68749	-0.0922202	1.68749	0.683284	4.22893e-07
TRIM33	7.07346	0.388603	0.0612575	0.050973	-0.60983	0.050973	-0.60983	0.599503	2.68668e-05
NRAS	5.87622	0.352775	1.21368	-0.0603572	-0.913219	-0.0603572	-0.913219	0.702172	0.000292704
CSDE1	9.30667	0.250148	0.467475	0.11941	-0.88232	0.11941	-0.88232	0.37729	4.86478e-06
SIKE1	5.79815	0.210412	0.481776	0.0190057	-1.09837	0.0190057	-1.09837	0.897352	5.7862e-06
VANGL1	6.1004	0.0306428	0.902361	-0.0613426	-1.69948	-0.0613426	-1.69948	0.620463	5.13942e-14
ATP1A1	8.70199	0.2796	0.824513	0.19536	-0.933774	0.19536	-0.933774	0.0973392	8.25482e-08
PTGFRN	7.06782	0.0793848	0.63617	-0.234215	0.304981	-0.234215	0.304981	0.103579	0.126799
TTF2	5.8638	0.242544	-0.029707	-0.330021	-0.49852	-0.330021	-0.49852	0.00453298	0.00475326
VTCN1	5.08828	0.694388	0.835936	-0.0566611	-2.2517	-0.0566611	-2.2517	0.922844	0.0200582
MAN1A2	8.04973	-0.120003	-0.51222	-0.0356163	-0.777782	-0.0356163	-0.777782	0.702246	2.68412e-08
FAM46C	3.54984	1.32113	2.31419	0.853833	1.47087	0.853833	1.47087	0.015642	0.00760977
GDAP2	5.96025	0.167711	0.260682	0.288746	-0.619473	0.288746	-0.619473	0.00594866	0.000114084
WDR3	6.56315	0.0104441	-0.00402626	-0.0600824	-1.2963	-0.0600824	-1.2963	0.661388	2.24943e-08
SPAG17	4.47337	0.0647864	-0.725505	0.13731	-1.15342	0.13731	-1.15342	0.614832	0.00745528
PHGDH	5.77181	0.394381	0.302186	-0.427973	-0.440482	-0.427973	-0.440482	0.130028	0.299064
HMGCS2	-1.48278	-0.945516	-1.06058	1.29198	-1.16954	1.29198	-1.16954	0.0745728	0.225405
NOTCH2	8.52511	0.133444	0.751668	0.0332012	-0.161315	0.0332012	-0.161315	0.699126	0.170144
SRGAP2D	2.49254	0.98109	0.573401	0.0307302	0.578163	0.0307302	0.578163	0.904639	0.122597
NBPF9	4.5381	0.381931	-0.0124998	0.230438	0.538266	0.230438	0.538266	0.181426	0.0335433
PDE4DIP	7.56737	0.119041	-0.224254	0.308402	0.533986	0.308402	0.533986	0.00322201	0.000169363
SEC22B	6.03763	0.2824	0.716613	0.0101385	-0.325968	0.0101385	-0.325968	0.90357	0.00982621
NOTCH2NL	6.64918	-0.246804	-0.0929576	0.124942	0.443695	0.124942	0.443695	0.350855	0.0170712
NBPF10	6.28397	0.0360798	-0.48761	0.170922	0.499711	0.170922	0.499711	0.232475	0.0116965
TXNIP	7.86318	-0.429879	0.943471	0.683126	0.912413	0.683126	0.912413	0.00126105	0.00112385
POLR3GL	5.14123	-0.335631	-1.08309	0.0602108	0.641503	0.0602108	0.641503	0.781338	0.0315459
RBM8A	6.66338	-0.0419445	0.134121	-0.00878058	-0.615508	-0.00878058	-0.615508	0.943001	0.000937386
PEX11B	3.98512	-0.35467	0.798576	0.3244	-0.525164	0.3244	-0.525164	0.0467847	0.0343502
PIAS3	6.18231	-0.569589	-0.347952	-0.0474121	-0.164065	-0.0474121	-0.164065	0.751141	0.458112
POLR3C	5.32788	0.0019952	0.121891	0.021362	-0.146796	0.021362	-0.146796	0.893989	0.531394
RNF115	5.97544	-0.457358	-0.742162	0.0278137	0.0632894	0.0278137	0.0632894	0.849771	0.75508
GPR89A	2.41653	-0.257678	0.54657	-0.326445	-0.965786	-0.326445	-0.965786	0.321836	0.0362769
PRKAB2	5.52026	-0.283189	0.0151491	-0.0581898	-0.205567	-0.0581898	-0.205567	0.651041	0.272874
PDIA3P	6.98448	0.363902	0.492601	-0.0872586	-0.730273	-0.0872586	-0.730273	0.582539	0.00228025
CHD1L	6.01474	0.0758748	-0.0629071	0.0208515	0.036501	0.0208515	0.036501	0.90949	0.887924
BCL9	6.34873	0.207038	0.491881	0.0216717	-0.740992	0.0216717	-0.740992	0.868091	0.000229998
ACP6	4.62942	-0.28149	-0.0601495	0.255577	-0.430227	0.255577	-0.430227	0.123622	0.0878262
NBPF14	4.97099	-0.195467	-0.274831	0.171698	0.239732	0.171698	0.239732	0.372615	0.384592
NBPF15	0.486826	-0.0549445	1.9404	0.685479	1.106	0.685479	1.106	0.0607872	0.0330211
BOLA1	2.54157	-0.28036	1.0219	0.153249	-0.476748	0.153249	-0.476748	0.593268	0.249718
SF3B4	6.23009	-0.395133	-0.0769665	-0.0428991	-0.819335	-0.0428991	-0.819335	0.778165	0.000606478
MTMR11	3.40989	0.407642	0.0709292	0.116476	0.800398	0.116476	0.800398	0.593285	0.0107221
OTUD7B	6.75421	0.0862034	-0.17635	-0.143983	-0.117132	-0.143983	-0.117132	0.311718	0.560641
VPS45	6.10145	-0.36235	-0.165921	-0.0353241	-0.785668	-0.0353241	-0.785668	0.7953	0.000177467
PLEKHO1	5.03757	0.00529269	0.301302	-0.114936	1.55776	-0.114936	1.55776	0.644031	9.32614e-06
ANP32E	7.95901	-0.379409	-0.947211	-0.447071	-0.590435	-0.447071	-0.590435	0.00649314	0.0100058
APH1A	6.06611	0.00936454	1.6891	0.00868639	-0.618163	0.00868639	-0.618163	0.956399	0.0108756
C1orf51	2.10031	-0.0853653	0.790292	0.041207	-1.22481	0.041207	-1.22481	0.905819	0.0147383
MRPS21	5.947	-0.789203	0.164087	-0.0814705	-0.543903	-0.0814705	-0.543903	0.689194	0.0741046
PRPF3	6.98896	0.0783197	-0.426787	-0.0376977	0.0415568	-0.0376977	0.0415568	0.763893	0.810961
RPRD2	7.35547	0.0544459	0.240976	-0.0280592	-0.703316	-0.0280592	-0.703316	0.773148	1.89236e-06
TARS2	5.65028	-0.29876	0.0429263	-0.0724513	-0.520408	-0.0724513	-0.520408	0.61159	0.0153819
ECM1	3.44259	1.02758	1.68654	-0.501282	2.26334	-0.501282	2.26334	0.0793957	2.5776e-08
ADAMTSL4	2.56563	-0.76334	0.996505	0.381832	2.15571	0.381832	2.15571	0.26751	6.99564e-06
MCL1	8.07796	0.341227	0.920444	0.607028	-0.158344	0.607028	-0.158344	7.47681e-06	0.370433
ENSA	7.16025	-0.17634	0.411741	0.0328947	-0.644663	0.0328947	-0.644663	0.745648	2.31515e-05
GOLPH3L	6.21797	-0.521479	0.137743	0.0844938	-1.45379	0.0844938	-1.45379	0.49514	8.74044e-12
HORMAD1	1.43853	-3.02448	-1.28159	0.175507	-1.15433	0.175507	-1.15433	0.759303	0.1306
CTSS	5.83561	-0.134343	0.759249	0.771137	1.00931	0.771137	1.00931	0.00169388	0.00255058
CTSK	3.99755	1.33907	1.94495	0.090801	2.62582	0.090801	2.62582	0.762703	6.95074e-09
ARNT	6.84531	-0.0879559	0.0478238	-0.0193508	-0.0502446	-0.0193508	-0.0502446	0.840431	0.712361
SETDB1	6.92543	-0.119972	-0.3288	-0.291555	-0.39514	-0.291555	-0.39514	0.0167209	0.0224634
CERS2	6.41239	-0.37205	0.651787	-0.34504	-0.67089	-0.34504	-0.67089	0.00390713	0.000192421
ANXA9	1.0778	-0.167164	0.185982	0.447526	-0.693551	0.447526	-0.693551	0.299032	0.239053
FAM63A	4.64222	-0.334508	-0.195494	0.0182864	-0.138001	0.0182864	-0.138001	0.900498	0.515326
PRUNE	5.07276	-0.138216	0.44362	-0.245563	-0.852013	-0.245563	-0.852013	0.0311707	1.82123e-06
BNIPL	2.05124	-0.163068	-0.348029	1.35783	-2.20144	1.35783	-2.20144	0.00182156	0.000528179
CDC42SE1	6.62168	0.1155	0.58847	-0.05004	0.235372	-0.05004	0.235372	0.675144	0.159811
GABPB2	4.96481	-0.181551	-0.777908	-0.1936	0.105409	-0.1936	0.105409	0.221981	0.631217
SEMA6C	3.5227	-0.370274	0.124246	-0.531139	0.828249	-0.531139	0.828249	0.0630928	0.0265988
LYSMD1	3.9138	-0.13177	0.176914	-0.254297	-0.647741	-0.254297	-0.647741	0.110483	0.00528002
TMOD4	0.296775	-0.553572	-0.04309	-0.0642668	2.43865	-0.0642668	2.43865	0.877177	1.04672e-05
VPS72	5.91071	0.0614594	-0.352996	-0.304813	-0.417811	-0.304813	-0.417811	0.0198306	0.0269202
PIP5K1A	6.76227	-0.310679	0.0858485	-0.247497	-0.519614	-0.247497	-0.519614	0.0460816	0.00407966
PSMD4	7.14372	-0.0813171	-0.573189	-0.332455	-0.52499	-0.332455	-0.52499	0.00348076	0.00124842
ZNF687	5.69417	-0.0319871	0.356177	-0.147516	-0.468422	-0.147516	-0.468422	0.250256	0.0141226
PI4KB	6.74498	-0.0489832	-0.0255618	-0.0917369	-0.161765	-0.0917369	-0.161765	0.354752	0.249928
RFX5	6.25287	-0.0574612	0.00359835	-0.00903169	-0.447006	-0.00903169	-0.447006	0.932987	0.00519779
SELENBP1	5.8492	-0.307662	0.0962741	-0.0294058	-1.46783	-0.0294058	-1.46783	0.917296	0.000956276
PSMB4	5.46903	0.396233	1.7191	-0.308564	-0.873382	-0.308564	-0.873382	0.0139766	1.74214e-05
POGZ	7.5465	-0.00894085	0.0187486	-0.168487	-0.470855	-0.168487	-0.470855	0.129942	0.00313067
CGN	7.63571	0.133861	-0.973046	-0.216203	-0.314455	-0.216203	-0.314455	0.235593	0.212949
TUFT1	5.34881	0.0109044	-0.247933	-0.155661	-0.605196	-0.155661	-0.605196	0.323268	0.010414
SNX27	6.48932	-0.10966	0.420847	-0.0772396	-0.325813	-0.0772396	-0.325813	0.339349	0.0057894
MRPL9	5.77981	-0.262003	-0.370823	-0.437847	-0.950059	-0.437847	-0.950059	0.000218133	2.29959e-07
TDRKH	5.61519	-0.839926	-1.45405	-0.339576	-0.67127	-0.339576	-0.67127	0.0488724	0.00720346
RORC	2.68338	-1.09259	0.0156172	1.27283	-1.36762	1.27283	-1.36762	0.000592409	0.0107401
THEM5	-2.66247	-1.90152	-2.1267	-0.177039	1.62167	-0.177039	1.62167	0.659557	0.00200189
S100A10	6.79498	0.270657	-0.00197134	-0.11788	0.520813	-0.11788	0.520813	0.623764	0.119521
S100A11	8.32003	-0.570735	-0.600994	-0.305451	-0.919853	-0.305451	-0.919853	0.11183	0.000913593
TCHHL1	-1.22413	-2.09009	-3.55028	-0.339129	2.53458	-0.339129	2.53458	0.54017	0.000370879
TCHH	3.39814	-1.72555	-3.88803	0.13716	1.08453	0.13716	1.08453	0.752414	0.0436851
FLG	1.68754	-1.14368	-4.00076	-1.01623	2.29798	-1.01623	2.29798	0.0927134	0.0024682
FLG2	-0.767924	-1.74637	-4.46332	0.371768	2.31824	0.371768	2.31824	0.512001	0.0013621
S100A9	1.55074	0.714718	2.64754	1.6738	0.13831	1.6738	0.13831	0.000778537	0.8637
S100A8	-0.54548	-1.50074	2.49775	1.53193	0.870525	1.53193	0.870525	0.00539588	0.280918
S100A6	8.14217	0.498531	0.761784	0.207352	-0.54962	0.207352	-0.54962	0.469407	0.1699
S100A4	4.23292	0.135168	2.00259	0.319499	0.658737	0.319499	0.658737	0.341262	0.191561
S100A2	3.04936	-0.771955	1.28943	-1.58858	-1.50371	-1.58858	-1.50371	0.00773256	0.046731
S100A16	5.36179	0.569335	0.821131	0.130067	-0.351203	0.130067	-0.351203	0.675978	0.456464
S100A14	4.35376	-0.0344513	0.717506	0.33001	-2.10247	0.33001	-2.10247	0.400393	0.00184876
S100A13	7.6993	-0.295529	-1.28742	-0.233196	-1.09484	-0.233196	-1.09484	0.296711	0.000864548
S100A1	5.50971	-0.494951	-0.366329	0.109049	-1.29532	0.109049	-1.29532	0.801457	0.0592223
CHTOP	5.93177	0.177661	0.576771	-0.177579	-0.497317	-0.177579	-0.497317	0.0673871	0.000910739
ILF2	7.29626	0.10375	0.313921	-0.373642	-0.76717	-0.373642	-0.76717	0.000150956	2.52795e-07
NPR1	6.15228	0.283251	0.554289	0.408097	-0.611989	0.408097	-0.611989	0.126335	0.123661
INTS3	7.86601	0.0456172	-0.192552	-0.123718	-0.421535	-0.123718	-0.421535	0.229422	0.00386413
SLC27A3	4.65549	0.116862	-0.112391	-0.143223	0.434726	-0.143223	0.434726	0.298354	0.026507
GATAD2B	6.54319	0.373407	0.644414	0.00252411	-0.120149	0.00252411	-0.120149	0.978333	0.370031
DENND4B	5.78061	0.0444846	0.330669	-0.0682318	0.548596	-0.0682318	0.548596	0.545419	0.00072543
CRTC2	5.39364	-0.0682966	-0.0525724	0.0842961	0.0752692	0.0842961	0.0752692	0.357423	0.57403
SLC39A1	5.59213	0.46617	1.02009	-0.198313	0.0873414	-0.198313	0.0873414	0.170641	0.684693
JTB	6.39017	0.130661	0.190122	-0.265661	-0.591327	-0.265661	-0.591327	0.0282489	0.00137182
RAB13	7.09561	-0.357003	-0.961363	-0.329589	-0.152799	-0.329589	-0.152799	0.00309705	0.316581
NUP210L	-0.359852	-1.33339	-0.793411	0.140206	1.14512	0.140206	1.14512	0.777905	0.077686
TPM3	8.84766	0.275345	-0.624105	-0.21002	-0.0237275	-0.21002	-0.0237275	0.0327869	0.856474
C1orf43	6.46982	0.0693013	0.839363	-0.200531	-0.529652	-0.200531	-0.529652	0.11852	0.00598838
UBAP2L	8.39949	0.385187	-0.222785	-0.135049	-0.272784	-0.135049	-0.272784	0.0438452	0.0033537
HAX1	5.6234	-0.0532945	0.00365	-0.340959	-0.680076	-0.340959	-0.680076	0.00247445	7.29563e-05
ATP8B2	5.33325	0.243674	0.835229	-0.0844417	1.06717	-0.0844417	1.06717	0.573418	1.44438e-06
IL6R	5.17219	0.343979	0.411683	0.455671	-0.341626	0.455671	-0.341626	0.0202945	0.251681
UBE2Q1	6.40075	0.366377	-0.112101	-0.0107442	0.0944128	-0.0107442	0.0944128	0.903973	0.457557
CHRNB2	-0.213128	-1.53479	-1.5238	0.0264385	1.55576	0.0264385	1.55576	0.955417	0.0113589
ADAR	9.08165	0.363969	0.393308	-0.0717924	-0.406634	-0.0717924	-0.406634	0.47326	0.00334965
KCNN3	3.43316	0.565634	0.742414	0.465791	0.144164	0.465791	0.144164	0.21221	0.793158
PMVK	4.58033	0.400831	0.281884	0.0502946	-0.151035	0.0502946	-0.151035	0.790949	0.60074
PBXIP1	6.70702	-0.086955	-0.0138693	0.141822	0.430011	0.141822	0.430011	0.214188	0.00749368
PYGO2	5.58849	-0.100204	0.246979	-0.0436134	-0.453641	-0.0436134	-0.453641	0.681109	0.0051015
SHC1	5.78534	0.407332	1.30691	-0.0564041	0.71247	-0.0564041	0.71247	0.604314	1.22174e-05
FLAD1	5.08563	-0.0149404	0.14976	-0.304275	-0.54101	-0.304275	-0.54101	0.00290167	0.000446344
ZBTB7B	5.76281	0.0952687	0.311778	-0.00618375	-0.26847	-0.00618375	-0.26847	0.970757	0.279214
ADAM15	5.74281	0.0604103	0.498026	-0.311033	-0.232389	-0.311033	-0.232389	0.0486824	0.319144
EFNA1	4.43679	0.742697	0.934028	0.0734701	-0.339825	0.0734701	-0.339825	0.748267	0.328548
SLC50A1	5.19911	0.188719	0.308035	-0.0537882	-0.938671	-0.0537882	-0.938671	0.763875	0.00136562
KRTCAP2	5.98714	-0.381622	-0.223527	-0.392954	-0.668286	-0.392954	-0.668286	0.0045536	0.00157208
MUC1	8.30241	0.234684	-0.208836	0.302331	-0.586759	0.302331	-0.586759	0.416176	0.25565
THBS3	5.25969	0.530315	0.966975	-0.125149	0.296249	-0.125149	0.296249	0.534904	0.321214
FAM189B	4.14946	-0.233412	0.610611	-0.439227	-0.548373	-0.439227	-0.548373	0.00617591	0.0186919
SCAMP3	5.5695	-0.186216	-0.21556	-0.207784	-0.256067	-0.207784	-0.256067	0.05944	0.115678
CLK2	6.22144	0.0721408	-0.11163	-0.160304	-0.194924	-0.160304	-0.194924	0.154358	0.230856
FDPS	6.59512	0.446704	0.172888	-0.47181	-0.302161	-0.47181	-0.302161	0.00048873	0.121348
ASH1L	8.51684	0.406444	-0.0850534	0.0684026	-0.0505821	0.0684026	-0.0505821	0.299522	0.570671
MSTO2P	2.25315	-0.268321	-0.3044	-0.320321	0.706441	-0.320321	0.706441	0.314583	0.0961855
YY1AP1	6.86927	-0.107334	-0.473556	-0.0833324	0.0127142	-0.0833324	0.0127142	0.268823	0.903548
DAP3	6.26342	0.0845226	0.209176	-0.0733199	-0.351211	-0.0733199	-0.351211	0.475359	0.0200855
GON4L	7.83625	0.197163	-0.818367	-0.153329	0.27129	-0.153329	0.27129	0.0829726	0.0237871
SYT11	5.28268	0.194516	0.514974	-0.452684	0.386119	-0.452684	0.386119	0.0231539	0.171529
KIAA0907	6.38255	0.0744996	0.0138709	-0.0285381	-0.301358	-0.0285381	-0.301358	0.791097	0.0556947
ARHGEF2	7.17259	0.312316	0.067943	-0.133608	0.283933	-0.133608	0.283933	0.364548	0.160623
SSR2	6.44128	-0.0441667	0.958016	-0.459866	-0.422749	-0.459866	-0.422749	0.000240341	0.0224266
UBQLN4	5.46038	0.248254	0.118542	-0.289422	0.151057	-0.289422	0.151057	0.040767	0.452738
LAMTOR2	4.75178	0.127785	0.0200893	-0.13163	-1.038	-0.13163	-1.038	0.555358	0.00352796
RAB25	3.00468	0.0411621	1.51753	0.256833	-1.80245	0.256833	-1.80245	0.526468	0.00492856
MEX3A	6.33854	0.303648	-0.233314	-1.11294	-1.38456	-1.11294	-1.38456	2.53615e-06	0.000108266
LMNA	7.80618	0.974497	0.375021	0.0557914	0.54077	0.0557914	0.54077	0.771177	0.039055
SLC25A44	4.76041	0.466459	0.442554	-0.0461161	0.155575	-0.0461161	0.155575	0.740778	0.446308
SMG5	7.36964	0.499828	0.076259	-0.232063	-0.107013	-0.232063	-0.107013	0.115261	0.601695
CCT3	8.29647	0.0124345	-0.282411	-0.424334	-0.988471	-0.424334	-0.988471	0.00130324	4.1063e-07
MEF2D	5.82636	0.308523	0.450797	0.208703	0.631855	0.208703	0.631855	0.0719185	0.000157817
IQGAP3	5.74976	0.212466	-0.0176427	-1.36312	0.050483	-1.36312	0.050483	3.76392e-06	0.891678
APOA1BP	5.36992	-0.0664351	0.267869	-0.220461	-0.898299	-0.220461	-0.898299	0.177301	0.000661717
GPATCH4	6.71475	0.0552854	-1.78985	-0.298997	-0.124067	-0.298997	-0.124067	0.0121078	0.448108
BCAN	-0.862939	-0.742024	-2.11776	0.246338	2.91113	0.246338	2.91113	0.617307	6.57446e-06
NES	6.15435	1.08526	0.189493	-0.367862	1.56733	-0.367862	1.56733	0.0785221	1.5483e-07
CRABP2	7.44254	0.696293	-0.0260045	-0.288484	-1.00863	-0.288484	-1.00863	0.324403	0.0204391
ISG20L2	4.75648	0.291322	0.623417	-0.0655867	-0.165243	-0.0655867	-0.165243	0.511579	0.274231
RRNAD1	2.93382	0.823804	1.54915	0.0315556	-0.306226	0.0315556	-0.306226	0.884394	0.359829
MRPL24	5.36124	0.0293381	0.0793546	-0.0470199	-0.583853	-0.0470199	-0.583853	0.739099	0.00686092
HDGF	8.21728	0.550994	0.41068	-0.286082	-0.722716	-0.286082	-0.722716	0.0251973	9.42348e-05
PRCC	5.70217	0.459969	0.279381	-0.121976	-0.265307	-0.121976	-0.265307	0.261055	0.100657
ARHGEF11	6.66845	0.444186	0.222464	-0.12127	0.502955	-0.12127	0.502955	0.248224	0.000714392
FCRL5	-0.0887474	0.562748	1.16098	0.778454	5.53787	0.778454	5.53787	0.145973	1.09244e-16
FCRL3	-0.773906	-1.24509	0.185712	1.01846	4.44149	1.01846	4.44149	0.0406973	1.40988e-11
FCRL2	-2.30956	-1.08766	0.76453	1.10537	5.26669	1.10537	5.26669	0.029838	3.50415e-14
FCRL1	-1.89654	-1.66055	0.290686	0.502007	5.44056	0.502007	5.44056	0.347711	7.93455e-14
KIRREL	6.0073	0.720829	0.330391	-0.58526	0.818918	-0.58526	0.818918	0.00143181	0.0012525
IFI16	7.16997	0.589572	0.139679	0.418298	0.411664	0.418298	0.411664	0.029011	0.110336
CADM3	1.28588	-0.491056	2.40355	-0.151635	4.58926	-0.151635	4.58926	0.74148	3.1e-13
CCDC19	2.96893	0.0822208	-1.33068	-0.463584	-0.556268	-0.463584	-0.556268	0.294824	0.367089
TAGLN2	7.3463	0.155634	0.554056	-0.202789	-0.0625818	-0.202789	-0.0625818	0.238549	0.798748
ATP1A2	2.12915	-1.89698	-0.863434	0.138193	1.91718	0.138193	1.91718	0.831667	0.020246
ATP1A4	-0.905437	-1.0242	-2.59546	-0.642697	2.91435	-0.642697	2.91435	0.23039	2.82323e-05
CASQ1	-2.16206	0.551801	0.287433	-0.43337	0.915279	-0.43337	0.915279	0.415884	0.192602
PEA15	7.71084	0.534997	0.456033	-0.372908	0.0926828	-0.372908	0.0926828	0.00625097	0.621791
DCAF8	7.52554	0.360612	-0.266608	-0.0635631	0.0329383	-0.0635631	0.0329383	0.513596	0.806321
PEX19	5.79789	0.0684779	0.453798	-0.135911	-0.390053	-0.135911	-0.390053	0.30459	0.0492374
COPA	7.81733	0.446297	0.664551	-0.295447	0.124585	-0.295447	0.124585	0.00441632	0.381604
NCSTN	6.48165	0.0603307	0.630816	-0.296926	-0.123191	-0.296926	-0.123191	0.0315508	0.532819
VANGL2	5.10532	0.336164	0.680014	-0.0804192	-0.614591	-0.0804192	-0.614591	0.693666	0.0540435
CD84	4.32048	0.0472978	0.968667	0.682268	1.63469	0.682268	1.63469	0.0371912	0.000531006
SLAMF7	1.92922	1.03424	1.39691	1.02785	3.17401	1.02785	3.17401	0.00490465	8.69202e-10
ITLN1	-2.5844	-0.781281	0.721527	0.34454	3.49595	0.34454	3.49595	0.528125	1.68487e-06
F11R	6.9554	0.332901	0.742922	-0.271362	-0.541714	-0.271362	-0.541714	0.0225937	0.00216963
TSTD1	4.64769	0.00250573	-0.0747121	-0.0702979	-0.724353	-0.0702979	-0.724353	0.733028	0.0255941
USF1	5.74944	0.103133	-0.301212	-0.0698038	0.379362	-0.0698038	0.379362	0.477389	0.0067592
ARHGAP30	5.27582	-0.0715987	-0.385128	0.546602	1.77402	0.546602	1.77402	0.0062504	2.30689e-10
PVRL4	4.16718	1.19519	1.08738	-0.0197049	-0.653513	-0.0197049	-0.653513	0.948803	0.17001
PFDN2	5.34136	0.335539	-0.665392	-0.122895	-0.0042066	-0.122895	-0.0042066	0.473645	0.986488
UFC1	5.58865	-0.110045	0.292314	-0.331801	-0.322838	-0.331801	-0.322838	0.0353893	0.171818
ADAMTS4	1.57758	1.59159	2.53003	0.463804	2.73635	0.463804	2.73635	0.119809	3.80526e-09
NDUFS2	6.20165	0.452481	0.137427	-0.200601	0.147258	-0.200601	0.147258	0.07907	0.360615
FCER1G	3.50956	0.0824625	1.10629	0.438237	0.869209	0.438237	0.869209	0.105629	0.0363604
SDHC	4.09311	0.716532	1.80606	-0.0205493	-0.140057	-0.0205493	-0.140057	0.871528	0.478543
FCGR2A	4.56199	-0.805681	0.901992	0.412415	0.793632	0.412415	0.793632	0.124488	0.0443733
HSPA6	1.0902	0.443145	1.10227	0.128074	1.33236	0.128074	1.33236	0.755572	0.0169598
FCGR3A	4.95441	-0.466943	1.37737	0.170888	0.72871	0.170888	0.72871	0.509527	0.066045
FCGR2B	1.2823	-0.463898	1.6436	0.244401	1.33709	0.244401	1.33709	0.515593	0.0124418
ATF6	6.34525	0.246709	0.648846	-0.119515	-0.204884	-0.119515	-0.204884	0.381987	0.304705
OLFML2B	5.12531	0.462765	0.502726	-0.515399	2.52554	-0.515399	2.52554	0.0241502	2.69976e-14
NOS1AP	4.2554	0.337431	-0.875379	0.155961	-0.547335	0.155961	-0.547335	0.530962	0.130923
UHMK1	7.07688	0.381328	0.626149	-0.0669176	-0.250953	-0.0669176	-0.250953	0.555342	0.124895
UAP1	4.81427	0.498249	0.8076	-0.0787805	0.232499	-0.0787805	0.232499	0.561436	0.25562
DDR2	3.56614	0.546063	1.67667	0.0719148	2.99595	0.0719148	2.99595	0.764329	2.54427e-15
RGS5	5.2999	0.877442	1.23423	0.399946	1.82382	0.399946	1.82382	0.200591	3.80489e-05
PBX1	7.21142	0.502323	0.917056	-0.052034	-0.617145	-0.052034	-0.617145	0.674843	0.000834525
MGST3	4.5773	-0.165558	1.18079	-0.279243	-0.37927	-0.279243	-0.37927	0.0888467	0.126433
ALDH9A1	5.60323	0.117636	0.473638	-0.132078	0.14902	-0.132078	0.14902	0.339013	0.463571
TMCO1	6.7037	0.134542	-0.306961	-0.0924413	-0.747306	-0.0924413	-0.747306	0.485242	0.00026096
UCK2	4.9869	0.392321	0.806456	-0.58671	-0.635868	-0.58671	-0.635868	0.000475597	0.0115376
POGK	6.66331	0.13417	0.104686	-0.195525	-0.242751	-0.195525	-0.242751	0.0167991	0.0404547
POU2F1	6.39611	0.0811196	0.373248	-0.0293052	-0.751533	-0.0293052	-0.751533	0.758484	5.85011e-07
CD247	0.427261	0.849992	0.875911	1.32204	2.41518	1.32204	2.41518	0.000524482	4.35441e-06
CREG1	6.81036	-0.562232	-0.0795431	-0.0503221	-0.53773	-0.0503221	-0.53773	0.727568	0.0124511
RCSD1	3.35957	0.638119	0.566005	0.459557	2.91987	0.459557	2.91987	0.102852	2.42849e-12
MPZL1	6.52081	0.124265	0.67686	-0.259894	0.18016	-0.259894	0.18016	0.0306147	0.291093
MPC2	3.75924	0.109884	0.709014	-0.106336	-1.05778	-0.106336	-1.05778	0.580783	0.000463023
DCAF6	7.13951	0.254135	-0.139089	-0.152837	-0.81977	-0.152837	-0.81977	0.182681	2.8618e-06
GPR161	4.82132	0.183841	0.608552	-0.483031	0.571684	-0.483031	0.571684	0.0189529	0.0458983
SFT2D2	5.0165	0.0111692	0.902123	-0.0160185	-0.474389	-0.0160185	-0.474389	0.914475	0.0433711
DPT	-0.11923	-0.605588	0.813934	0.927119	5.35916	0.927119	5.35916	0.0451241	9.67647e-19
ATP1B1	6.06451	0.285645	0.410626	0.176789	-0.968284	0.176789	-0.968284	0.363828	0.00166317
F5	2.12473	-0.5653	0.225768	-0.37775	2.57972	-0.37775	2.57972	0.413808	1.05622e-05
SELL	1.21527	0.610728	1.35921	1.06915	2.85763	1.06915	2.85763	0.0115976	2.10793e-06
SCYL3	4.86399	0.0998092	-0.3719	-0.0298126	-0.13645	-0.0298126	-0.13645	0.864639	0.596622
KIFAP3	5.28714	0.468683	0.502427	-0.102773	0.523265	-0.102773	0.523265	0.422051	0.00452313
PRRX1	3.8064	1.68692	1.84101	0.148072	3.41783	0.148072	3.41783	0.615102	1.1618e-13
FMO2	1.15274	-1.63998	0.885412	0.88434	4.32849	0.88434	4.32849	0.0698436	1.76144e-11
PRRC2C	10.2389	0.495407	-0.785888	-0.0584589	-0.0528999	-0.0584589	-0.0528999	0.486194	0.633589
VAMP4	5.0598	-0.0682403	-0.717739	-0.0673624	-0.121179	-0.0673624	-0.121179	0.599002	0.516468
METTL13	5.38779	0.252227	0.341856	-0.330685	-0.207565	-0.330685	-0.207565	0.0230216	0.334134
DNM3	3.66437	0.619904	-0.206272	0.927671	0.608088	0.927671	0.608088	0.000103678	0.0688679
DNM3OS	3.37381	0.786699	0.343166	0.0119106	2.50189	0.0119106	2.50189	0.970034	1.79606e-08
PIGC	4.57734	0.0706452	0.16238	-0.237435	-0.883988	-0.237435	-0.883988	0.147361	0.000677048
SUCO	7.01813	0.421352	-0.158155	0.0123933	-0.335906	0.0123933	-0.335906	0.939557	0.154683
PRDX6	7.33948	0.0413222	0.565671	-0.103736	-1.00906	-0.103736	-1.00906	0.350783	9.39753e-09
DARS2	5.26417	0.0537395	0.457451	-0.273844	-0.390599	-0.273844	-0.390599	0.110708	0.129939
GAS5	5.56833	0.460945	0.48154	-0.421914	-1.01971	-0.421914	-1.01971	0.0124889	0.000174469
ZBTB37	4.58649	0.403693	-0.483826	-0.124047	0.443123	-0.124047	0.443123	0.358127	0.0202174
RC3H1	6.8805	0.305312	0.265123	0.0832225	-0.213441	0.0832225	-0.213441	0.305014	0.0671445
RABGAP1L	6.71315	0.117542	-0.265568	0.213294	0.221429	0.213294	0.221429	0.040337	0.122828
CACYBP	6.74039	-0.0987597	-0.788927	-0.334639	-0.720231	-0.334639	-0.720231	0.020437	0.00077497
KIAA0040	5.32356	0.307033	0.617927	0.164302	-0.0760066	0.164302	-0.0760066	0.294641	0.742325
RFWD2	5.83245	0.369428	0.382799	-0.0461436	-0.495025	-0.0461436	-0.495025	0.67207	0.00313784
PAPPA2	0.141918	-0.30205	0.63657	-0.554094	3.01954	-0.554094	3.01954	0.351217	8.15743e-05
ASTN1	0.945402	0.242534	0.763669	-0.310153	2.80365	-0.310153	2.80365	0.610088	0.000372138
SEC16B	3.70909	0.384188	0.127703	0.136252	0.980248	0.136252	0.980248	0.498572	0.000781856
RASAL2	6.08195	0.366218	0.2481	0.143354	0.304359	0.143354	0.304359	0.23901	0.0831044
RALGPS2	5.67643	0.0576108	0.146332	0.291783	0.19845	0.291783	0.19845	0.134651	0.489362
FAM20B	6.09797	0.531262	0.934656	-0.00472684	-0.507119	-0.00472684	-0.507119	0.967864	0.00480743
ABL2	5.82749	0.477704	0.831816	0.097177	0.229574	0.097177	0.229574	0.366472	0.151933
SOAT1	5.55307	-0.290813	0.241306	0.2524	0.590189	0.2524	0.590189	0.0897084	0.00516781
TOR1AIP2	7.35648	0.257879	0.53897	-0.135188	-0.476251	-0.135188	-0.476251	0.426284	0.0526702
TOR1AIP1	6.26351	-0.0410986	0.00242718	0.0996732	-0.156765	0.0996732	-0.156765	0.345586	0.306982
CEP350	8.06441	0.359122	-0.327066	0.0305528	0.0574525	0.0305528	0.0574525	0.67822	0.566835
QSOX1	6.88091	0.202003	0.540299	-0.496273	0.211284	-0.496273	0.211284	0.00139372	0.335317
FLJ23867	4.47292	0.673548	1.05635	-0.398284	-0.380212	-0.398284	-0.380212	0.0493658	0.220453
ACBD6	6.08794	0.00627114	-0.996184	-0.176535	-0.426784	-0.176535	-0.426784	0.0581295	0.00196321
XPR1	7.02542	0.629879	0.655033	0.0551837	-0.91764	0.0551837	-0.91764	0.74879	0.000516119
STX6	6.3751	-0.0788032	-0.0614372	-0.0643085	-0.358965	-0.0643085	-0.358965	0.52218	0.0162201
IER5	4.09922	0.922809	0.814616	0.0737701	1.01277	0.0737701	1.01277	0.762325	0.00462537
CACNA1E	1.95865	0.387027	-0.658322	0.667397	1.47471	0.667397	1.47471	0.194569	0.0294235
GLUL	7.68481	-0.015903	1.40298	0.363165	-0.147156	0.363165	-0.147156	0.00886754	0.437716
RGSL1	-1.34978	-0.947815	-2.79673	-0.389251	1.30962	-0.389251	1.30962	0.475638	0.0634168
RGS16	2.36575	1.81048	1.68827	-0.417388	1.48307	-0.417388	1.48307	0.249076	0.00342427
NPL	4.13498	-0.585595	0.165615	0.255433	1.46659	0.255433	1.46659	0.294991	2.07117e-05
DHX9	8.09925	0.0401117	0.194233	-0.19672	-0.77414	-0.19672	-0.77414	0.0308643	1.76834e-08
LAMC1	9.39175	0.187346	0.00796645	-0.525795	-0.0801866	-0.525795	-0.0801866	0.000393035	0.680663
LAMC2	6.98503	0.233426	0.1597	-0.062487	-0.861045	-0.062487	-0.861045	0.778685	0.00952221
NMNAT2	2.40307	0.762202	0.682654	0.675391	1.14961	0.675391	1.14961	0.17091	0.0912675
SMG7	7.37891	0.341364	0.277393	0.00591485	-0.450476	0.00591485	-0.450476	0.941834	0.000169761
ARPC5	6.85819	0.188622	0.518453	-0.0754748	-0.0814643	-0.0754748	-0.0814643	0.566314	0.663228
RGL1	5.41993	0.390676	0.515628	0.448684	1.10517	0.448684	1.10517	0.0122419	1.54085e-05
C1orf21	5.26512	-0.619897	-0.577889	0.133654	0.110061	0.133654	0.110061	0.555668	0.734514
EDEM3	6.70045	0.0839708	0.0462555	-0.107552	-0.156452	-0.107552	-0.156452	0.427518	0.423896
FAM129A	4.84849	0.160444	0.54022	0.126434	1.43021	0.126434	1.43021	0.610186	5.65289e-05
SWT1	4.34156	-0.101232	-0.427944	0.0489868	-0.152106	0.0489868	-0.152106	0.798026	0.589292
IVNS1ABP	7.53061	0.0779915	0.104209	-0.0558829	-0.308123	-0.0558829	-0.308123	0.66685	0.0949978
HMCN1	5.70239	0.123383	0.645837	0.1369	2.53763	0.1369	2.53763	0.548063	4.44925e-14
TPR	9.19656	0.371461	-0.531489	-0.187104	-0.417799	-0.187104	-0.417799	0.0184315	0.000138166
C1orf27	6.09132	-0.174979	-0.510917	-0.0526329	-0.667054	-0.0526329	-0.667054	0.670892	0.000454277
PTGS2	-0.816727	0.935194	2.70017	0.876574	0.442826	0.876574	0.442826	0.0998496	0.553799
PLA2G4A	2.85077	-0.58711	0.559017	0.788798	-1.17179	0.788798	-1.17179	0.0116256	0.0127505
RGS1	4.22451	0.0657956	0.806375	0.946009	0.0633148	0.946009	0.0633148	0.00917407	0.909991
RGS2	1.75206	0.0827234	1.85212	1.51318	1.41449	1.51318	1.41449	3.01821e-06	0.00301839
UCHL5	5.55225	0.324392	-0.0379974	0.0336973	-0.548549	0.0336973	-0.548549	0.756019	0.00116049
TROVE2	6.19903	-0.0784611	-0.107795	-0.209157	-0.294275	-0.209157	-0.294275	0.190538	0.21101
CDC73	6.70153	0.0713288	-0.363732	0.0850887	-0.0632331	0.0850887	-0.0632331	0.334919	0.613109
CFH	5.61649	0.831407	1.17814	0.00876584	2.76673	0.00876584	2.76673	0.976932	4.39286e-10
ASPM	7.00331	0.557352	-0.282202	-1.41144	-1.35158	-1.41144	-1.35158	6.90742e-08	0.000275821
ZBTB41	5.80918	0.314981	0.267216	-0.031857	-0.596666	-0.031857	-0.596666	0.830794	0.0101424
NEK7	6.16745	-0.13547	-0.022176	-0.0174604	0.00983377	-0.0174604	0.00983377	0.894394	0.958487
PTPRC	5.66292	0.0499275	0.453679	0.916688	1.87399	0.916688	1.87399	0.000343248	6.26464e-08
NR5A2	0.366983	1.01928	2.04063	0.348355	3.33783	0.348355	3.33783	0.412282	3.33983e-08
ZNF281	5.03294	0.441503	0.427422	-0.0772487	-0.0774463	-0.0772487	-0.0774463	0.516496	0.667462
KIF14	5.03923	0.397634	-0.0417784	-0.967026	-1.12099	-0.967026	-1.12099	0.00128304	0.0122401
CAMSAP2	7.03826	0.380851	-0.0190019	-0.0287968	-0.251324	-0.0287968	-0.251324	0.816008	0.157775
C1orf106	4.7708	0.212883	0.437553	-0.349012	-0.876182	-0.349012	-0.876182	0.237857	0.0504812
KIF21B	4.3858	0.430942	-0.292657	0.396267	1.77021	0.396267	1.77021	0.0242421	5.38757e-12
TMEM9	6.24036	-0.173304	-0.0245108	-0.333305	-0.783717	-0.333305	-0.783717	0.0233468	0.000538241
TNNT2	3.00292	0.28833	-1.80765	0.645569	0.231501	0.645569	0.231501	0.144496	0.70539
LAD1	5.8847	-0.266162	-0.274921	0.162662	-1.10752	0.162662	-1.10752	0.449648	0.00142731
TNNI1	0.033636	-0.995479	-1.00442	0.0871011	0.579441	0.0871011	0.579441	0.896995	0.510402
PHLDA3	4.69094	0.531572	0.215911	-0.135335	0.610908	-0.135335	0.610908	0.57235	0.0784775
CSRP1	6.52864	0.474839	0.764183	-0.0535732	-0.294178	-0.0535732	-0.294178	0.737221	0.209774
NAV1	6.19121	0.47716	0.504905	-0.177591	1.47603	-0.177591	1.47603	0.271771	5.59248e-10
IPO9	7.17588	0.278811	0.192831	-0.292703	-0.17445	-0.292703	-0.17445	0.000319451	0.122775
LMOD1	3.05844	0.286562	0.521997	-0.0232315	3.47987	-0.0232315	3.47987	0.944592	2.31978e-14
RNPEP	5.65364	0.0179784	0.518026	-0.0730605	0.239921	-0.0730605	0.239921	0.486316	0.115844
ELF3	7.11736	0.669182	0.584184	0.0596951	-0.620605	0.0596951	-0.620605	0.779924	0.0492906
ARL8A	4.58022	0.291057	0.99714	0.0377162	0.286549	0.0377162	0.286549	0.802366	0.20901
LGR6	3.96852	-0.275109	0.55016	0.207485	-1.23883	0.207485	-1.23883	0.59902	0.0423273
PPP1R12B	6.13746	0.399551	0.223057	0.114	0.998933	0.114	0.998933	0.393621	2.46901e-07
SYT2	1.37511	-1.44328	-0.511985	-1.09363	0.131501	-1.09363	0.131501	0.0420351	0.850936
KDM5B	7.40994	0.0936121	0.141688	-0.0795752	-0.189458	-0.0795752	-0.189458	0.419235	0.174159
KLHL12	5.39487	0.0856776	0.369599	0.113902	-0.122258	0.113902	-0.122258	0.234897	0.384766
ADIPOR1	6.7632	-0.149145	-0.188237	0.068245	-0.484711	0.068245	-0.484711	0.560518	0.00544205
PPFIA4	2.83339	1.45762	0.684091	-0.780178	1.21944	-0.780178	1.21944	0.0163383	0.00464967
CHI3L1	6.03251	0.613311	0.596649	0.15338	-0.998847	0.15338	-0.998847	0.650522	0.0582476
CHIT1	-2.49745	0.0342323	0.376064	1.43742	1.83223	1.43742	1.83223	0.00973955	0.011289
BTG2	5.91337	-0.293054	0.62997	0.597147	0.940092	0.597147	0.940092	0.0013243	0.000247989
FMOD	6.08826	-0.601446	0.429529	-0.0894616	0.695593	-0.0894616	0.695593	0.71688	0.0519275
PRELP	2.86246	-0.117585	0.592931	0.725075	2.61125	0.725075	2.61125	0.024473	6.4358e-09
ATP2B4	8.92961	0.485783	0.391484	-0.25759	-0.210693	-0.25759	-0.210693	0.0188376	0.155179
LAX1	0.134519	0.596336	1.1147	1.90613	3.28696	1.90613	3.28696	3.88903e-05	1.33248e-07
ZC3H11A	7.4261	0.514294	0.592	0.0413816	-0.234349	0.0413816	-0.234349	0.66202	0.0809527
ZBED6	6.92499	0.252474	-0.0245469	-0.0572716	-0.205192	-0.0572716	-0.205192	0.554493	0.140424
SOX13	5.87694	0.428147	-0.266723	0.121206	-0.627972	0.121206	-0.627972	0.364598	0.00226146
PLEKHA6	5.1791	-0.196638	-0.08467	0.720421	-1.07833	0.720421	-1.07833	0.0323557	0.0358463
PPP1R15B	6.34766	0.275166	0.708716	0.0654198	-0.243009	0.0654198	-0.243009	0.504028	0.0938582
PIK3C2B	5.69615	-0.4381	0.174921	0.117687	0.146692	0.117687	0.146692	0.391947	0.454363
MDM4	7.19185	-0.0185108	0.0967296	0.148668	-0.0509449	0.148668	-0.0509449	0.232375	0.76883
LRRN2	4.95239	-1.33655	0.248256	-0.301494	-1.02027	-0.301494	-1.02027	0.200615	0.00452906
NFASC	3.01465	0.437803	0.571396	-0.0256047	1.95098	-0.0256047	1.95098	0.949071	0.000308015
RBBP5	5.91707	-0.0147421	0.000953001	-0.131192	-0.592275	-0.131192	-0.592275	0.145084	2.7013e-05
DSTYK	5.69598	0.0273402	0.455902	-0.0964323	-0.265264	-0.0964323	-0.265264	0.338157	0.0791755
TMCC2	2.39635	-0.0827629	0.233559	0.0638492	0.0151904	0.0638492	0.0151904	0.853887	0.974683
NUAK2	5.93774	-0.00711899	-0.214482	-0.174181	-0.499993	-0.174181	-0.499993	0.290426	0.0440669
LEMD1	2.39124	0.712232	0.685359	0.624116	-0.450946	0.624116	-0.450946	0.308421	0.62321
CDK18	5.24435	0.132376	-0.438613	0.36926	-0.57535	0.36926	-0.57535	0.0201426	0.0170706
ELK4	6.69261	0.101884	0.665602	0.223053	-0.146414	0.223053	-0.146414	0.063601	0.396179
NUCKS1	8.96135	0.354999	0.30782	-0.190482	-0.609244	-0.190482	-0.609244	0.0923924	0.000136609
SLC41A1	5.22445	0.0567817	0.269883	-0.134914	0.0310832	-0.134914	0.0310832	0.418142	0.899563
C1orf186	6.52484	-0.321149	-0.288503	0.445959	-0.775884	0.445959	-0.775884	0.236758	0.189539
SRGAP2	5.09249	0.510929	0.716542	-0.119077	0.518258	-0.119077	0.518258	0.396447	0.0143354
IKBKE	4.41938	0.131038	-0.00983442	0.0864312	0.976081	0.0864312	0.976081	0.637733	0.000165398
RASSF5	3.64934	0.264004	0.847265	0.857986	1.13722	0.857986	1.13722	0.00210507	0.00550924
EIF2D	5.37009	0.0233367	-0.108107	-0.11353	0.0912828	-0.11353	0.0912828	0.356803	0.608548
MAPKAPK2	6.11779	0.207233	0.616001	0.0865709	0.492592	0.0865709	0.492592	0.460331	0.00332267
IL19	-1.81634	-1.34603	-0.148714	0.349293	2.08792	0.349293	2.08792	0.502466	0.00223941
FAIM3	0.499872	0.653898	1.17083	1.26354	3.75897	1.26354	3.75897	0.000678547	2.90262e-13
PIGR	1.21364	-1.23877	-0.703371	2.39605	-0.537452	2.39605	-0.537452	0.00163689	0.588892
C1orf116	2.70138	-0.261067	0.599923	0.32359	-0.280938	0.32359	-0.280938	0.532669	0.709765
PFKFB2	4.57762	0.0760399	0.642428	0.242341	0.170837	0.242341	0.170837	0.0662371	0.385864
CD55	5.81595	0.547177	0.516063	0.509622	-0.659553	0.509622	-0.659553	0.0486653	0.095562
CR2	-0.579548	-0.420776	2.04807	0.365044	3.46544	0.365044	3.46544	0.473035	4.28403e-07
CR1	0.784799	-0.820422	2.38044	0.306663	4.71907	0.306663	4.71907	0.457987	3.40878e-16
CD46	7.82196	-0.11455	-0.0758016	0.213246	-0.877241	0.213246	-0.877241	0.0873987	2.28679e-06
CD34	3.12443	0.613089	1.66323	-0.00312462	3.31535	-0.00312462	3.31535	0.991178	5.82744e-14
PLXNA2	5.75538	0.716982	0.56432	0.184536	0.594593	0.184536	0.594593	0.435317	0.0776776
LAMB3	6.39803	-0.42	-0.558846	0.103461	-0.628528	0.103461	-0.628528	0.671382	0.0843068
G0S2	2.96483	-0.975345	-0.876195	0.108319	3.20252	0.108319	3.20252	0.795583	1.74266e-09
TRAF3IP3	2.50284	0.483209	-0.116066	0.827301	2.44353	0.827301	2.44353	0.0125907	5.01795e-08
IRF6	5.18644	-0.445267	0.476324	0.389821	-1.51291	0.389821	-1.51291	0.0396431	1.71862e-06
DIEXF	5.93856	0.17624	-0.296195	0.161326	-0.414489	0.161326	-0.414489	0.141423	0.0115709
RCOR3	5.99423	-0.0280078	-0.0616855	0.0685682	-0.548165	0.0685682	-0.548165	0.534357	0.00119951
TRAF5	5.07488	-0.0768248	-0.0498083	0.371741	0.0920345	0.371741	0.0920345	0.0561077	0.745284
LPGAT1	6.29709	-0.119315	0.359416	0.144684	-0.586523	0.144684	-0.586523	0.297896	0.00559933
INTS7	4.84166	0.0436454	0.194928	-0.121691	-0.611361	-0.121691	-0.611361	0.423503	0.0101998
DTL	3.92791	-0.025004	0.508432	-1.18483	-1.03949	-1.18483	-1.03949	0.000106858	0.0102659
PPP2R5A	4.95519	0.294851	0.745835	0.335292	-0.417846	0.335292	-0.417846	0.00930866	0.0353161
ATF3	3.40835	0.362135	0.778171	1.34213	0.0877106	1.34213	0.0877106	2.63757e-05	0.849131
NSL1	5.30816	-0.130106	-0.166311	0.0144284	-0.00966836	0.0144284	-0.00966836	0.916263	0.96099
SMYD2	4.6518	0.280709	0.295028	0.217362	-0.175371	0.217362	-0.175371	0.110525	0.39576
PTPN14	7.62932	0.259023	0.251089	-0.256904	-0.199071	-0.256904	-0.199071	0.0614239	0.300788
CENPF	8.74861	0.271633	-0.750499	-1.40585	-1.31135	-1.40585	-1.31135	5.55039e-08	0.000248936
KCTD3	5.93435	0.431277	0.562587	0.233925	-0.373107	0.233925	-0.373107	0.107219	0.0842612
USH2A	-0.153339	-0.312991	0.136689	0.151145	2.07818	0.151145	2.07818	0.788929	0.00502525
GPATCH2	5.78234	0.0742852	-0.817694	0.109086	-0.481917	0.109086	-0.481917	0.253844	0.000951267
TGFB2	5.72754	-1.41688	-0.808241	-0.560107	-0.512516	-0.560107	-0.512516	0.0817136	0.276402
EPRS	7.82746	0.152524	-0.0379242	-0.255503	-0.783419	-0.255503	-0.783419	0.00760046	6.09881e-08
IARS2	6.51965	0.239668	0.464084	-0.102617	-0.665337	-0.102617	-0.665337	0.511726	0.00608622
RAB3GAP2	5.92083	0.283367	0.491508	0.0332539	-0.13853	0.0332539	-0.13853	0.713626	0.299323
C1orf115	3.70721	-0.028032	-0.18047	0.859789	-0.307734	0.859789	-0.307734	0.00356514	0.472063
2001-03-01	3.42347	-0.38677	0.127702	-0.110086	-0.746346	-0.110086	-0.746346	0.659902	0.0396016
DUSP10	2.953	0.785525	1.34719	0.761434	0.192396	0.761434	0.192396	0.0218086	0.699526
MIA3	7.91676	0.124415	-0.686172	-0.114662	0.0535534	-0.114662	0.0535534	0.165894	0.634567
BROX	6.11544	-0.308412	-0.363519	-0.0578563	-0.630859	-0.0578563	-0.630859	0.701779	0.00687658
SUSD4	3.68771	-0.0836975	0.520153	0.706102	-1.99851	0.706102	-1.99851	0.00476552	1.86334e-06
CAPN2	7.17321	0.504986	0.658005	0.267191	0.724367	0.267191	0.724367	0.0578105	0.000201351
TP53BP2	6.48989	0.254076	0.029475	-0.0313534	-0.186432	-0.0313534	-0.186432	0.745482	0.186887
DEGS1	5.13036	-0.190185	0.862017	0.0243812	-0.0824728	0.0243812	-0.0824728	0.875005	0.726193
NVL	5.78097	-0.109743	-0.550082	-0.186625	-0.363064	-0.186625	-0.363064	0.281415	0.153042
WDR26	7.13671	0.242745	0.525647	0.1897	-0.192531	0.1897	-0.192531	0.0817355	0.208302
DNAH14	6.22824	-0.468358	-0.757387	-0.0825253	-1.50441	-0.0825253	-1.50441	0.754529	0.000285428
LBR	5.76086	-0.204301	0.0388846	-0.258742	-0.144843	-0.258742	-0.144843	0.152326	0.587887
ENAH	8.13513	0.291472	-0.210907	-0.331569	-0.379411	-0.331569	-0.379411	0.00835937	0.0296655
SRP9	6.26898	0.451817	0.274582	-0.121634	-1.12707	-0.121634	-1.12707	0.390866	1.21859e-06
EPHX1	6.45017	-0.547859	0.316265	-0.221339	-0.722282	-0.221339	-0.722282	0.195793	0.00543604
TMEM63A	6.00986	-0.12461	0.234412	0.390292	0.26306	0.390292	0.26306	0.0209932	0.264616
LEFTY1	-2.32965	-0.165648	1.86795	0.915028	-0.747195	0.915028	-0.747195	0.0982912	0.32102
PYCR2	5.16454	0.247883	0.365769	0.0114025	-0.212019	0.0114025	-0.212019	0.930497	0.292802
SDE2	5.32899	0.478696	0.189491	0.0431317	0.060602	0.0431317	0.060602	0.691959	0.704847
ACBD3	7.59875	0.0902473	-1.00793	-0.0101024	-0.0874692	-0.0101024	-0.0874692	0.928869	0.574902
PARP1	7.86659	0.478673	0.107515	-0.339261	-0.260603	-0.339261	-0.260603	0.000897861	0.0659964
ITPKB	5.91286	1.11422	0.530767	0.0338773	0.978147	0.0338773	0.978147	0.860348	0.000336406
ADCK3	5.19346	0.0756211	0.132668	0.177598	-0.0761343	0.177598	-0.0761343	0.255222	0.737392
CDC42BPA	7.58723	0.52196	0.0513612	-0.202804	-0.253958	-0.202804	-0.253958	0.117505	0.164791
ZNF678	4.83909	-0.109888	-0.179782	-0.0357873	-0.225307	-0.0357873	-0.225307	0.90085	0.592264
SNAP47	4.44847	0.510307	0.439843	-0.025418	-0.27343	-0.025418	-0.27343	0.835276	0.140795
ARF1	7.75471	0.437856	0.654701	-0.0779748	-0.481849	-0.0779748	-0.481849	0.530539	0.0072781
C1orf35	5.44122	0.17553	-1.25072	-0.139766	0.1217	-0.139766	0.1217	0.294767	0.52044
GUK1	7.1681	-0.0329142	-0.702564	0.113409	-0.127476	0.113409	-0.127476	0.437256	0.535075
OBSCN	7.8846	0.473252	-0.207444	0.0974066	0.164282	0.0974066	0.164282	0.605228	0.521302
TRIM11	4.79525	0.0975113	-0.086875	-0.0116867	-0.00668563	-0.0116867	-0.00668563	0.93639	0.975412
TRIM17	4.28445	0.00529938	-1.14662	0.194258	0.274377	0.194258	0.274377	0.493026	0.489883
RNF187	5.2359	0.705792	1.15873	-0.0229486	-0.122459	-0.0229486	-0.122459	0.870553	0.565613
RHOU	5.04979	0.0117492	0.801458	0.556226	-0.0534869	0.556226	-0.0534869	0.0141922	0.87384
RAB4A	5.39452	-0.255955	0.0580673	-0.225522	-1.0775	-0.225522	-1.0775	0.0914711	1.64124e-06
CCSAP	4.48254	-0.327982	0.175092	0.0234461	-0.475976	0.0234461	-0.475976	0.912153	0.140556
NUP133	6.20141	0.275417	0.25758	-0.211404	-0.494539	-0.211404	-0.494539	0.0581352	0.00364081
GALNT2	6.94169	0.319243	0.268326	-0.0366513	0.0548412	-0.0366513	0.0548412	0.726338	0.71399
COG2	5.89593	-0.0574075	-0.571868	-0.0638829	-0.681411	-0.0638829	-0.681411	0.526027	1.45318e-05
C1orf198	6.54831	-0.0329082	0.189007	-0.0999147	-0.314664	-0.0999147	-0.314664	0.414706	0.0795715
TTC13	5.03624	-0.0803719	-0.132827	0.0594838	-0.11116	0.0594838	-0.11116	0.712453	0.634117
GNPAT	5.54977	0.34173	0.433968	-0.210746	-0.506325	-0.210746	-0.506325	0.0667806	0.00465695
EGLN1	5.93381	0.474377	0.398672	0.025841	-0.255405	0.025841	-0.255405	0.855047	0.222791
SIPA1L2	5.67432	0.515152	0.427604	0.345924	0.709208	0.345924	0.709208	0.0289996	0.00173179
PCNXL2	5.8741	0.258969	0.0774877	0.290774	-0.573294	0.290774	-0.573294	0.0561059	0.0121974
KIAA1804	4.63563	0.851101	0.631351	-0.278697	-1.24505	-0.278697	-1.24505	0.146035	7.535e-05
TARBP1	6.07432	0.281909	0.503548	-0.102196	-0.403878	-0.102196	-0.403878	0.567831	0.131028
IRF2BP2	7.17152	0.719776	1.06185	0.0564587	-0.523932	0.0564587	-0.523932	0.538286	0.00012999
TOMM20	6.69614	0.161235	1.06214	-0.0693724	-1.22329	-0.0693724	-1.22329	0.606932	5.36728e-08
RBM34	5.89875	0.378931	-0.412134	-0.330699	-0.390669	-0.330699	-0.390669	0.0413525	0.10076
ARID4B	8.01888	0.325856	-0.773217	0.0788079	-0.047028	0.0788079	-0.047028	0.551219	0.79254
LYST	6.19135	0.153062	-0.00390822	0.448194	0.727041	0.448194	0.727041	0.000734339	7.51555e-05
NID1	5.26855	0.718306	1.04911	-0.399042	2.94136	-0.399042	2.94136	0.104286	2.6065e-15
GPR137B	4.09021	-0.469455	0.67494	0.288006	0.608565	0.288006	0.608565	0.087437	0.0145337
EDARADD	4.78422	0.128932	-0.488477	-0.100649	0.0616379	-0.100649	0.0616379	0.58108	0.818677
LGALS8	5.7747	0.313647	0.460949	0.377879	0.514419	0.377879	0.514419	0.0409051	0.0507917
HEATR1	7.3355	0.143436	0.0908718	-0.115103	-0.672564	-0.115103	-0.672564	0.317992	0.000100584
MTR	7.16129	0.333138	0.379041	0.104286	-0.052563	0.104286	-0.052563	0.182593	0.631981
RYR2	2.76049	0.343515	1.10828	1.56097	2.49053	1.56097	2.49053	7.6688e-05	2.441e-06
FH	5.02557	0.449554	0.772344	-0.336108	-0.691185	-0.336108	-0.691185	0.027649	0.00387074
CHML	5.56126	0.397875	0.579525	-0.0215581	-0.975389	-0.0215581	-0.975389	0.891697	0.000150127
CEP170	6.52703	0.114955	-0.0675579	0.0619879	0.518444	0.0619879	0.518444	0.60062	0.00173702
SDCCAG8	6.08789	0.157796	-0.640014	0.16113	0.37577	0.16113	0.37577	0.0643699	0.00218276
AKT3	4.08847	0.593343	1.36989	0.231404	2.69758	0.231404	2.69758	0.324148	4.82242e-14
ADSS	5.79994	0.314384	0.676745	-0.12265	-0.706868	-0.12265	-0.706868	0.326972	0.000404003
DESI2	5.29759	0.378467	1.05896	-0.281257	-0.556583	-0.281257	-0.556583	0.0366683	0.00805302
COX20	5.09777	0.106759	-0.111197	-0.0824842	-0.644357	-0.0824842	-0.644357	0.569528	0.00406283
HNRNPU-AS1	6.06091	0.23115	0.0816029	0.00346537	-0.393307	0.00346537	-0.393307	0.985921	0.177479
HNRNPU	10.2875	0.314107	-0.497449	-0.11708	-0.362584	-0.11708	-0.362584	0.180925	0.00218475
KIF26B	5.1815	0.723728	0.957129	-0.282325	2.04477	-0.282325	2.04477	0.267626	1.94146e-08
SMYD3	4.38763	0.318037	0.375929	-0.31723	-0.315817	-0.31723	-0.315817	0.0570368	0.206545
CNST	5.31172	0.241569	0.354084	0.0624243	0.123982	0.0624243	0.123982	0.598216	0.479931
SCCPDH	5.34505	0.0459059	0.46017	-0.422969	-0.391081	-0.422969	-0.391081	0.00421744	0.0717311
AHCTF1	6.78806	0.29573	-0.13089	-0.084613	-0.447609	-0.084613	-0.447609	0.408475	0.00302394
ZNF695	2.83722	-1.11119	-0.507859	-1.02633	-1.1246	-1.02633	-1.1246	0.0138976	0.0454655
ZNF124	4.47324	-0.157172	0.621046	-0.557686	-0.632669	-0.557686	-0.632669	0.0151328	0.0640362
ZNF496	4.85351	0.523922	0.163296	-0.281592	0.495988	-0.281592	0.495988	0.0756018	0.0257136
TRIM58	2.19536	0.342684	0.814506	0.696029	-0.525792	0.696029	-0.525792	0.0785059	0.365431
SH3BP5L	5.35891	0.160176	-0.17871	-0.138947	0.17309	-0.138947	0.17309	0.205956	0.275064
ZNF692	4.85173	0.145025	-0.15768	0.0112895	0.133742	0.0112895	0.133742	0.949209	0.59942
ZMYND11	7.07067	0.310606	-0.282013	0.114934	-0.198377	0.114934	-0.198377	0.372563	0.274481
DIP2C	5.79608	0.396708	-0.00457582	0.0598466	1.11579	0.0598466	1.11579	0.698401	4.35579e-07
LARP4B	7.18444	0.225173	0.109245	0.0640092	-0.454184	0.0640092	-0.454184	0.555892	0.00421696
GTPBP4	6.86476	0.181147	-0.522417	-0.072949	-0.719318	-0.072949	-0.719318	0.553073	0.00010942
WDR37	5.06147	-0.194246	0.27516	0.137292	0.0620491	0.137292	0.0620491	0.340675	0.767662
PFKP	6.28265	0.954057	0.398697	-0.116063	-0.0383331	-0.116063	-0.0383331	0.54445	0.892225
PITRM1	6.61387	0.317904	0.0542273	0.191557	-0.412663	0.191557	-0.412663	0.230758	0.0798962
KLF6	6.56905	0.0222291	0.691363	0.956794	0.0814135	0.956794	0.0814135	1.31958e-05	0.781198
AKR1E2	2.63753	-0.230839	-0.221167	-0.722436	-0.524545	-0.722436	-0.524545	0.120385	0.402016
AKR1C2	-1.04073	-1.42422	0.269149	0.602764	3.98036	0.602764	3.98036	0.201046	4.56824e-10
NET1	7.11701	0.219593	0.184336	0.0839043	-0.455769	0.0839043	-0.455769	0.649155	0.0828298
FAM208B	7.65023	0.274863	0.0133474	0.0482429	-0.634503	0.0482429	-0.634503	0.700247	0.000530226
GDI2	8.32265	-0.173359	-0.145562	-0.145979	-0.842031	-0.145979	-0.842031	0.402733	0.000829954
FBXO18	6.52664	0.14041	0.103919	0.144881	-0.229656	0.144881	-0.229656	0.280432	0.237445
RBM17	7.3099	0.0986237	-0.653431	0.0322157	-0.37159	0.0322157	-0.37159	0.808382	0.0478076
PFKFB3	6.43724	-0.020598	0.369578	0.34672	0.603391	0.34672	0.603391	0.173413	0.0868289
PRKCQ	4.05877	-0.5781	-0.372266	0.599797	-0.962733	0.599797	-0.962733	0.0173824	0.0109891
SFMBT2	4.84865	-0.237482	-0.0679402	0.800173	1.06337	0.800173	1.06337	0.000921212	0.00100773
ITIH5	4.3206	0.813481	0.428532	0.502759	2.21904	0.502759	2.21904	0.0566743	6.49624e-09
KIN	5.12576	-0.0572897	-0.653673	0.0293822	-0.381881	0.0293822	-0.381881	0.852783	0.113639
ATP5C1	6.50402	0.132501	0.29436	-0.152657	-1.30561	-0.152657	-1.30561	0.339783	7.97672e-07
TAF3	5.67506	0.0354826	-1.09848	-0.124697	0.270516	-0.124697	0.270516	0.326428	0.132599
CELF2	5.30592	-0.607275	0.432968	0.572001	1.26208	0.572001	1.26208	0.0263737	0.000349266
USP6NL	5.53384	0.138783	0.183372	0.294852	-0.711394	0.294852	-0.711394	0.0474567	0.00201551
UPF2	7.96925	-0.0179524	-1.23597	0.0346198	-0.367479	0.0346198	-0.367479	0.804721	0.0578347
DHTKD1	5.92353	-0.0938558	0.28156	-0.155892	-0.570091	-0.155892	-0.570091	0.221688	0.00348476
SEC61A2	3.4367	0.0453946	0.171483	0.0758017	-0.814317	0.0758017	-0.814317	0.720602	0.0110694
NUDT5	5.36281	-0.367023	-0.229168	-0.139258	-0.772253	-0.139258	-0.772253	0.288619	0.00017011
CDC123	6.00652	-0.298934	-0.17152	-0.105595	-0.822473	-0.105595	-0.822473	0.453012	0.000161984
CAMK1D	3.6145	-0.136919	0.68615	0.533566	0.328078	0.533566	0.328078	0.0196612	0.344855
CCDC3	2.02396	1.17092	1.85417	0.966652	1.1673	0.966652	1.1673	0.0146292	0.0571279
OPTN	7.91158	0.175475	-0.800623	0.105333	-0.151248	0.105333	-0.151248	0.559179	0.540202
MCM10	4.28145	0.376745	-0.0785571	-1.17006	-1.41876	-1.17006	-1.41876	0.00042248	0.00268623
UCMA	-2.55389	-2.43751	-1.41601	0.365834	2.49463	0.365834	2.49463	0.552843	0.00169676
PHYH	3.53464	-0.306376	0.459475	0.243298	-0.47357	0.243298	-0.47357	0.30458	0.188521
SEPHS1	5.45963	0.0343224	0.416527	-0.332178	-0.667023	-0.332178	-0.667023	0.0179623	0.00199656
BEND7	3.74324	-0.879467	0.378908	0.299701	-1.67584	0.299701	-1.67584	0.196271	6.75253e-06
PRPF18	5.73767	-0.244017	-0.837751	0.114962	-0.452375	0.114962	-0.452375	0.459872	0.0481892
FRMD4A	5.57199	-0.0819896	0.1132	0.200482	0.475406	0.200482	0.475406	0.332604	0.111368
FAM107B	5.2756	0.135006	0.21073	0.350507	0.378479	0.350507	0.378479	0.0837561	0.194145
HSPA14	4.74237	-0.0999025	-0.715925	-0.13863	-0.602056	-0.13863	-0.602056	0.361052	0.00814731
DCLRE1C	5.47866	-0.228128	-0.652129	-0.0387517	-0.35698	-0.0387517	-0.35698	0.804414	0.126869
ACBD7	3.65914	-0.644701	-0.139024	-0.923114	-2.77538	-0.923114	-2.77538	0.00468932	2.24703e-08
FAM171A1	6.25605	0.2523	-0.208303	-0.266112	-0.719795	-0.266112	-0.719795	0.0361669	0.000200156
RSU1	5.43129	0.00392932	0.58506	0.0538646	0.026957	0.0538646	0.026957	0.802374	0.933486
CUBN	2.91699	-0.292954	0.16589	0.558745	1.31996	0.558745	1.31996	0.0534774	0.000850124
VIM	8.75282	0.151207	0.809972	-0.0739078	1.80715	-0.0739078	1.80715	0.671948	1.46993e-12
CACNB2	0.110394	0.140046	0.70101	0.370011	3.87791	0.370011	3.87791	0.346511	5.18845e-13
NSUN6	4.97716	-0.420284	-0.663789	-0.125166	-0.725268	-0.125166	-0.725268	0.519098	0.0132328
ARL5B	4.32712	0.519219	0.984117	0.0880423	-0.806566	0.0880423	-0.806566	0.620762	0.00559271
PLXDC2	6.54742	-0.312636	0.391765	0.202158	0.509966	0.202158	0.509966	0.180394	0.0153382
NEBL	3.88881	-0.499684	0.0895149	0.255026	-0.95591	0.255026	-0.95591	0.505236	0.114579
MLLT10	5.85259	0.285728	0.0974577	0.188448	-0.163563	0.188448	-0.163563	0.251556	0.500525
PIP4K2A	5.16517	0.178942	0.680025	0.333066	0.596599	0.333066	0.596599	0.016219	0.00289382
ARMC3	2.16395	-1.54427	0.520609	0.296167	-2.84735	0.296167	-2.84735	0.495823	1.6135e-05
OTUD1	3.741	0.9946	0.986793	0.440774	-0.582941	0.440774	-0.582941	0.0375509	0.0806034
KIAA1217	9.27103	0.276475	-0.780337	0.0457228	-1.01224	0.0457228	-1.01224	0.752927	1.33487e-06
ARHGAP21	6.82447	0.597325	0.146655	0.16734	0.252639	0.16734	0.252639	0.246489	0.20929
GPR158	1.24597	-1.8792	-0.673086	-0.0136468	0.929543	-0.0136468	0.929543	0.9835	0.280437
APBB1IP	4.18087	-0.259222	0.0160549	0.385366	1.59868	0.385366	1.59868	0.185056	8.59449e-05
ABI1	6.01684	0.159302	0.487689	0.212265	-0.32149	0.212265	-0.32149	0.138666	0.131035
ANKRD26	6.25337	0.100853	-0.757959	-0.07424	-0.520319	-0.07424	-0.520319	0.569264	0.00768787
YME1L1	7.25349	0.206855	0.653926	-0.10826	-0.4157	-0.10826	-0.4157	0.289222	0.00542421
RAB18	5.86882	0.197066	0.396612	0.0288707	-0.360486	0.0288707	-0.360486	0.841268	0.0980019
MPP7	5.5242	0.315325	0.386469	0.380369	-1.41107	0.380369	-1.41107	0.0827198	8.8315e-05
WAC-AS1	5.31811	0.062034	-0.0590315	0.15938	-0.352554	0.15938	-0.352554	0.173046	0.0461061
WAC	7.31273	0.247704	0.261554	0.0308672	-0.500061	0.0308672	-0.500061	0.744021	0.000334164
SVIL	7.78891	0.00510968	-0.475039	0.170524	0.639787	0.170524	0.639787	0.362337	0.0112939
KIAA1462	5.77192	0.20641	0.650708	0.0986766	1.6584	0.0986766	1.6584	0.710507	8.95301e-06
MTPAP	5.42782	-0.0655593	0.442892	-0.182053	-0.652328	-0.182053	-0.652328	0.138511	0.000690866
MAP3K8	4.66513	-0.280777	0.272201	0.418967	0.79635	0.418967	0.79635	0.0211989	0.00215058
ZEB1	5.27251	0.529405	-0.138588	0.54077	2.37589	0.54077	2.37589	0.00123246	1.55467e-20
ARHGAP12	6.48219	-0.0129095	-0.197564	0.0185373	-0.13359	0.0185373	-0.13359	0.903443	0.542175
KIF5B	8.84811	0.102597	-0.492769	-0.201167	-0.432993	-0.201167	-0.432993	0.0685376	0.00449772
EPC1	6.27066	-0.267054	-0.190788	-0.050885	-0.38826	-0.050885	-0.38826	0.706034	0.0498668
ITGB1	9.00455	0.419104	0.22712	-0.32003	0.20244	-0.32003	0.20244	0.0309428	0.307381
NRP1	6.50355	0.24945	0.62764	0.341093	1.6776	0.341093	1.6776	0.0587535	9.37628e-11
PARD3	7.56277	0.336577	-0.394215	-0.113936	-0.424702	-0.113936	-0.424702	0.340847	0.0130701
CUL2	5.63701	0.210073	0.327979	-0.140824	-0.639305	-0.140824	-0.639305	0.208711	0.000306346
CCNY	6.43661	0.341041	0.403414	-0.127207	-0.286604	-0.127207	-0.286604	0.232073	0.0687442
ZNF248	6.52143	-0.584125	-0.567168	-0.248896	-0.118566	-0.248896	-0.118566	0.190037	0.657597
ZNF33A	7.25217	-0.0719806	-0.268221	-0.0247418	-0.558117	-0.0247418	-0.558117	0.831656	0.00104081
ZNF37A	6.23961	0.145327	0.193771	-0.156769	-0.410155	-0.156769	-0.410155	0.160498	0.0143689
ZNF37BP	5.93931	0.0380926	-0.0790835	0.126765	-0.268012	0.126765	-0.268012	0.331998	0.163038
ZNF33B	6.29835	-0.277884	-0.182365	-0.0907017	-0.900836	-0.0907017	-0.900836	0.510302	3.97669e-05
BMS1	7.74626	0.313026	-0.684591	-0.153668	-0.206867	-0.153668	-0.206867	0.0993473	0.110848
CSGALNACT2	5.31575	0.394233	0.192056	0.179062	0.658347	0.179062	0.658347	0.126051	0.00011687
HNRNPF	7.86985	0.197762	0.00523056	-0.164457	-0.415204	-0.164457	-0.415204	0.159988	0.01285
CXCL12	3.94052	0.662465	2.49826	0.0995813	3.90988	0.0995813	3.90988	0.702907	9.74888e-20
RASSF4	5.19209	-0.46666	-0.0635773	0.340927	0.96587	0.340927	0.96587	0.0773289	0.000387046
C10orf10	4.21871	0.216952	0.93765	0.845555	1.24361	0.845555	1.24361	0.000440658	0.000251912
ZNF22	4.8842	-0.0329882	0.519028	-0.0529291	-0.864501	-0.0529291	-0.864501	0.761899	0.00230535
ALOX5	4.46153	-0.59613	0.439049	0.790731	0.517556	0.790731	0.517556	0.00169276	0.151356
FAM21C	6.30394	-0.191895	-0.799284	-0.0153692	0.0753095	-0.0153692	0.0753095	0.877729	0.591628
WDFY4	4.63847	-0.448744	0.190504	0.842223	1.84031	0.842223	1.84031	0.000522428	2.28129e-08
ERCC6	6.16029	0.193581	-0.274724	0.185321	-0.0758481	0.185321	-0.0758481	0.0227345	0.510593
OGDHL	3.99933	0.416443	0.559866	-0.023508	-0.803316	-0.023508	-0.803316	0.915503	0.0175883
NCOA4	6.72298	-0.0142334	0.959636	0.292131	0.0804394	0.292131	0.0804394	0.00674261	0.594628
AGAP6	3.32335	0.57318	0.301135	-0.0230327	0.0634054	-0.0230327	0.0634054	0.91806	0.846634
FAM21A	4.93868	-0.507499	-2.43922	-0.0351498	-0.811323	-0.0351498	-0.811323	0.873137	0.0167579
SGMS1	5.65397	-0.0388698	-0.120513	0.404472	-0.894958	0.404472	-0.894958	0.0128895	0.000399022
PRKG1	3.21392	1.15196	1.02365	0.0570371	2.63734	0.0570371	2.63734	0.832689	3.1953e-11
CSTF2T	5.81727	0.287731	-0.108926	-0.012855	-0.390461	-0.012855	-0.390461	0.93379	0.0952729
PCDH15	-1.30898	0.669971	-1.10788	0.113281	1.47151	0.113281	1.47151	0.856945	0.0737413
ZWINT	5.41419	0.459928	-0.435009	-1.00716	-0.685183	-1.00716	-0.685183	1.63411e-06	0.0181265
IPMK	3.72042	0.460981	0.652483	0.330317	-0.0801394	0.330317	-0.0801394	0.116782	0.801123
TFAM	5.75105	0.203098	0.313476	0.0321935	-1.15449	0.0321935	-1.15449	0.823613	1.5273e-06
BICC1	3.83711	0.692966	0.782172	0.0881399	2.62434	0.0881399	2.62434	0.74309	4.15208e-11
PHYHIPL	-0.215441	0.0164123	0.099811	0.960044	-0.67955	0.960044	-0.67955	0.094809	0.379538
FAM13C	1.69269	0.792913	0.755067	0.733453	3.15578	0.733453	3.15578	0.0594161	7.24467e-09
SLC16A9	2.90585	-0.626872	0.828574	0.552517	-1.78518	0.552517	-1.78518	0.121327	0.00157205
CCDC6	8.13578	0.4201	0.303058	-0.0375622	-1.2279	-0.0375622	-1.2279	0.782619	6.77129e-09
ANK3	6.52218	0.0499744	-0.239987	0.246585	-1.3661	0.246585	-1.3661	0.200515	6.98363e-06
CDK1	5.11745	0.430063	0.234215	-1.3339	-1.98122	-1.3339	-1.98122	5.63348e-06	7.77342e-06
ARID5B	7.79307	0.260151	-0.0987258	0.0982336	-0.00867094	0.0982336	-0.00867094	0.476881	0.963596
JMJD1C	7.41922	0.464052	0.160596	0.459068	-0.241985	0.459068	-0.241985	0.0227576	0.382038
REEP3	5.58075	0.251425	0.614992	0.00793524	-0.512845	0.00793524	-0.512845	0.962281	0.0465427
SIRT1	5.25796	-0.0452031	-0.0506567	0.124021	-0.1592	0.124021	-0.1592	0.325921	0.391881
HERC4	6.30744	0.0306528	0.111853	0.0281554	-0.37216	0.0281554	-0.37216	0.838625	0.0695662
HNRNPH3	8.0323	0.123925	-0.710713	-0.160305	-0.656895	-0.160305	-0.656895	0.156233	6.05695e-05
RUFY2	5.20768	0.399476	-0.0413703	0.190517	-0.137271	0.190517	-0.137271	0.211231	0.547531
TET1	4.9622	-0.15797	0.042264	-0.106335	-0.819476	-0.106335	-0.819476	0.521456	0.00155212
CCAR1	8.07568	0.116163	-0.836292	-0.0188007	-0.684125	-0.0188007	-0.684125	0.851105	3.00399e-06
DDX50	5.72144	-0.00375267	0.214869	-0.115785	-0.415875	-0.115785	-0.415875	0.341684	0.0219496
DDX21	7.57483	0.141731	0.0623628	-0.0851714	-0.900643	-0.0851714	-0.900643	0.521246	9.63663e-06
SRGN	3.80762	0.271707	1.7719	0.810098	1.54186	0.810098	1.54186	0.00393437	0.00031735
VPS26A	5.88257	-0.0489908	0.369735	-0.0927782	-1.00325	-0.0927782	-1.00325	0.526185	2.32139e-05
HKDC1	4.12077	-0.960483	-0.904121	-0.328994	-0.96954	-0.328994	-0.96954	0.429261	0.105923
HK1	7.17986	0.263207	-0.140301	-0.0197734	0.109296	-0.0197734	0.109296	0.865803	0.507227
TSPAN15	5.05096	-0.511849	0.213001	-0.191019	-1.1628	-0.191019	-1.1628	0.408988	0.00170272
H2AFY2	4.90669	0.0513098	0.180473	-0.279661	-1.13092	-0.279661	-1.13092	0.0786906	1.10606e-05
SAR1A	6.33434	0.0423354	0.911013	-0.0148511	-0.465132	-0.0148511	-0.465132	0.916527	0.0326158
PPA1	6.00689	0.409626	0.726623	-0.0234659	-1.47137	-0.0234659	-1.47137	0.905042	9.73632e-06
EIF4EBP2	7.5365	0.0893063	0.633159	0.0195778	-0.314191	0.0195778	-0.314191	0.856043	0.0403199
PALD1	5.1064	-0.19812	-0.258988	-0.0461599	0.409925	-0.0461599	0.409925	0.810571	0.138232
ADAMTS14	3.29386	1.05217	1.85542	-0.570056	1.88485	-0.570056	1.88485	0.135244	0.000517777
SGPL1	7.83505	-0.126886	0.315384	-0.0946578	-0.516343	-0.0946578	-0.516343	0.510519	0.012576
PCBD1	4.94551	-0.504665	0.579518	-0.0886698	-1.83371	-0.0886698	-1.83371	0.561369	3.11738e-11
UNC5B	5.4812	1.10906	0.762119	-0.073385	0.59506	-0.073385	0.59506	0.682867	0.0240182
CDH23	4.57809	0.498801	0.952407	-0.0723838	2.57564	-0.0723838	2.57564	0.816833	1.44303e-08
C10orf54	3.74975	0.422047	1.23279	0.51488	1.35503	0.51488	1.35503	0.071736	0.00161617
PSAP	9.67383	0.0629608	0.714498	0.144087	0.172269	0.144087	0.172269	0.221475	0.270974
CHST3	3.82927	0.908337	1.04308	0.338369	1.2373	0.338369	1.2373	0.10708	0.000127332
SPOCK2	6.4997	0.0873493	0.936162	0.0438744	0.367119	0.0438744	0.367119	0.914927	0.533495
ASCC1	5.19819	0.0487277	0.253992	0.0122777	-0.286936	0.0122777	-0.286936	0.934666	0.212744
ANAPC16	5.77461	0.101866	0.586567	0.0927081	-0.381193	0.0927081	-0.381193	0.508208	0.0760126
DDIT4	4.87621	0.290126	1.55769	0.417267	0.00765512	0.417267	0.00765512	0.179136	0.98719
DNAJB12	5.66166	0.324995	0.168858	-0.0553028	-0.0278813	-0.0553028	-0.0278813	0.630152	0.870376
MICU1	5.63748	0.32067	0.277641	-0.0345511	0.022852	-0.0345511	0.022852	0.795714	0.908519
MCU	5.19605	0.427895	0.402101	-0.0483797	-0.339546	-0.0483797	-0.339546	0.753237	0.151287
P4HA1	6.44433	0.856001	0.791027	-0.417899	-0.15648	-0.417899	-0.15648	0.0370697	0.598637
ECD	5.53888	0.163102	0.0946805	-0.0487856	-0.471902	-0.0487856	-0.471902	0.721901	0.0246424
FAM149B1	4.38189	0.508847	0.463373	0.116529	-0.437846	0.116529	-0.437846	0.474929	0.0915889
DNAJC9	5.3491	0.426994	0.0166241	-0.541897	-0.842405	-0.541897	-0.842405	0.000404048	0.000357313
MRPS16	5.21622	0.503881	1.35977	-0.160621	-0.803096	-0.160621	-0.803096	0.262855	0.000671714
TTC18	3.21185	0.284039	0.524235	0.44336	-1.00402	0.44336	-1.00402	0.198155	0.0600403
ANXA7	6.1182	0.223957	0.526598	0.14728	-0.0795579	0.14728	-0.0795579	0.238217	0.665336
PPP3CB	5.50531	0.231646	0.407619	0.157776	-0.0490956	0.157776	-0.0490956	0.249884	0.810788
USP54	5.97518	0.491994	0.58113	0.330242	-0.71191	0.330242	-0.71191	0.0414587	0.00443326
SEC24C	7.05523	0.496682	0.346911	-0.0103394	-0.170715	-0.0103394	-0.170715	0.944892	0.430874
ZSWIM8	5.89644	0.44246	0.574257	0.236126	0.704436	0.236126	0.704436	0.171589	0.00413026
NDST2	4.77858	0.506885	0.823325	0.0255912	0.744784	0.0255912	0.744784	0.856421	0.000417329
CAMK2G	5.59216	0.175256	-0.0880144	0.0673834	-0.0208742	0.0673834	-0.0208742	0.576701	0.907136
PLAU	4.62886	0.867042	1.78448	-0.425786	1.79299	-0.425786	1.79299	0.154095	3.72423e-05
VCL	8.28817	0.807575	0.464261	-0.204037	-0.189777	-0.204037	-0.189777	0.133019	0.313401
AP3M1	5.8035	0.200528	0.657313	-0.141909	-0.99101	-0.141909	-0.99101	0.355178	7.07008e-05
ADK	4.40845	0.709583	0.403045	-0.104165	-0.727847	-0.104165	-0.727847	0.577075	0.0152325
KAT6B	7.63318	0.604685	-0.349028	0.0793386	-0.24897	0.0793386	-0.24897	0.636289	0.287006
SAMD8	5.06191	0.417956	0.656588	0.204878	0.482834	0.204878	0.482834	0.121074	0.0146224
VDAC2	5.22822	0.0740343	-0.28767	-0.132599	-0.970318	-0.132599	-0.970318	0.397479	0.000107866
ZNF503	5.7419	0.772086	0.850352	0.00440906	-0.142703	0.00440906	-0.142703	0.975983	0.517284
KCNMA1	5.13174	-0.5213	0.200869	0.537943	0.737368	0.537943	0.737368	0.036208	0.0422607
DLG5	7.24957	1.03216	0.185648	0.0329176	-0.0165912	0.0329176	-0.0165912	0.844006	0.943757
POLR3A	5.72559	0.300103	0.477175	-0.056455	0.021429	-0.056455	0.021429	0.732632	0.929697
ZMIZ1	7.47177	0.739943	0.339195	-0.00330435	-0.13529	-0.00330435	-0.13529	0.982983	0.536933
PPIF	5.17617	0.560578	0.837644	0.0469312	-0.325886	0.0469312	-0.325886	0.777371	0.203908
ZCCHC24	4.09673	0.367833	1.18896	0.24301	2.1314	0.24301	2.1314	0.16508	1.45532e-14
TMEM254	3.83338	0.158333	1.28285	0.0452524	-0.962267	0.0452524	-0.962267	0.856699	0.017344
ANXA11	7.21962	0.426935	0.360595	0.0175778	0.29483	0.0175778	0.29483	0.914062	0.190492
FAM213A	6.0831	0.370544	0.231543	0.0198418	0.145428	0.0198418	0.145428	0.919883	0.613811
TSPAN14	6.57412	0.493438	0.777916	0.0203633	0.237391	0.0203633	0.237391	0.880125	0.221876
NRG3	0.0692421	1.73018	1.04594	0.446764	2.45113	0.446764	2.45113	0.470599	0.00353911
GHITM	6.26125	0.591615	0.713994	0.0728186	-0.545462	0.0728186	-0.545462	0.666457	0.0360129
CCSER2	5.87048	0.399923	0.300806	0.172266	0.122683	0.172266	0.122683	0.210288	0.54469
WAPAL	7.13686	0.437996	-0.0452446	-0.0859312	-0.202958	-0.0859312	-0.202958	0.412116	0.174668
LDB3	0.422308	-1.27922	0.0953997	-0.0369549	2.58006	-0.0369549	2.58006	0.936537	2.51998e-05
BMPR1A	5.02479	0.53152	0.116069	0.127718	-0.420551	0.127718	-0.420551	0.414405	0.0821581
MMRN2	2.89628	1.55159	1.47062	0.519948	1.61036	0.519948	1.61036	0.107561	0.00142035
SNCG	3.39555	0.292259	-0.412387	1.68664	-0.777993	1.68664	-0.777993	0.000130219	0.210459
ADIRF	1.61208	-0.103441	1.39614	0.851234	1.24313	0.851234	1.24313	0.102348	0.11875
GLUD1	5.49446	0.476332	1.09615	0.166716	0.186416	0.166716	0.186416	0.260647	0.402102
FAM35A	5.26214	0.28876	0.0219119	-0.0459074	-0.221864	-0.0459074	-0.221864	0.706909	0.222181
ATAD1	5.88727	0.418798	0.212359	-0.0790275	-0.868205	-0.0790275	-0.868205	0.584442	0.000176975
PTEN	7.10448	0.236027	0.162985	-0.0860365	-0.425256	-0.0860365	-0.425256	0.578596	0.0613663
ACTA2	5.67	0.757479	1.78808	-0.4303	2.98132	-0.4303	2.98132	0.144686	1.54943e-11
FAS	4.22389	0.433437	0.681957	0.126078	1.00464	0.126078	1.00464	0.567219	0.0025393
LIPA	4.98125	0.0251508	0.814919	0.217497	0.652803	0.217497	0.652803	0.304598	0.0355078
IFIT2	5.00122	0.241479	0.800208	0.32447	-0.461744	0.32447	-0.461744	0.26554	0.303498
IFIT3	6.01679	0.56952	0.376028	0.208364	-0.659529	0.208364	-0.659529	0.504985	0.162875
IFIT1	5.67883	0.281368	0.586349	0.12089	-1.1035	0.12089	-1.1035	0.742303	0.0559444
IFIT5	4.65623	0.550496	0.648315	0.160338	-0.814955	0.160338	-0.814955	0.412879	0.00922889
SLC16A12	-1.80969	-0.770843	1.36413	-0.149758	2.21188	-0.149758	2.21188	0.803403	0.005275
PANK1	4.16611	0.358428	0.183586	-0.665276	-0.306061	-0.665276	-0.306061	0.00124855	0.27894
KIF20B	6.27335	0.386326	-0.768427	-0.512648	-0.66032	-0.512648	-0.66032	0.0103613	0.0239613
PCGF5	5.40833	0.589578	0.801218	0.342436	-0.476191	0.342436	-0.476191	0.0170349	0.0312535
HECTD2	4.90246	0.190007	-0.439048	-0.00296277	-0.30628	-0.00296277	-0.30628	0.985765	0.221666
TNKS2	6.81959	0.286065	0.133608	-0.0097496	0.0193813	-0.0097496	0.0193813	0.914525	0.880419
BTAF1	7.01803	0.347192	-0.0898374	0.0430252	-0.195653	0.0430252	-0.195653	0.696542	0.214012
IDE	5.78761	0.0530864	0.280688	0.0511823	-0.448818	0.0511823	-0.448818	0.728434	0.0446363
KIF11	5.73299	0.786257	0.262476	-1.03976	-1.22691	-1.03976	-1.22691	0.000184115	0.00357421
MYOF	8.39976	0.589719	0.128683	-0.184768	-0.0321805	-0.184768	-0.0321805	0.306468	0.896103
CEP55	5.4545	0.530163	-0.45391	-1.2739	-0.712542	-1.2739	-0.712542	7.73083e-05	0.108453
FRA10AC1	4.8025	0.614017	-0.572826	0.138049	0.0840971	0.138049	0.0840971	0.433777	0.746962
PLCE1	5.34182	0.0747206	-0.278552	-0.332612	0.216247	-0.332612	0.216247	0.14201	0.50178
NOC3L	5.91251	-0.0638213	-0.592939	-0.135328	-0.525876	-0.135328	-0.525876	0.389245	0.0280344
HELLS	6.50011	0.169129	-1.34519	-1.04206	-0.98836	-1.04206	-0.98836	1.53521e-05	0.0038148
PDLIM1	5.60907	0.276876	0.544008	0.0937257	0.687473	0.0937257	0.687473	0.62014	0.0142717
SORBS1	4.80464	0.310294	0.35302	0.273932	1.61499	0.273932	1.61499	0.245454	3.17415e-06
ALDH18A1	6.44697	0.104629	0.356037	-0.42684	-0.11701	-0.42684	-0.11701	0.000280718	0.483815
TCTN3	4.7545	0.165029	0.879111	-0.272198	-0.365724	-0.272198	-0.365724	0.0988789	0.144561
ENTPD1	4.75612	-0.0274337	0.567509	0.37818	1.48642	0.37818	1.48642	0.0410724	6.23724e-08
ZNF518A	6.21524	0.0590235	-0.0528757	-0.0385946	-0.569086	-0.0385946	-0.569086	0.809946	0.018654
BLNK	3.06488	-0.685109	-0.0225031	0.329736	0.261159	0.329736	0.261159	0.349679	0.601811
TLL2	-0.287891	-0.226063	0.314994	-0.450392	1.84075	-0.450392	1.84075	0.375932	0.00602217
TM9SF3	7.70143	0.272333	0.301249	-0.078741	-0.330776	-0.078741	-0.330776	0.514967	0.0541409
PIK3AP1	4.39661	-0.0475923	0.753429	0.53242	1.32002	0.53242	1.32002	0.0309104	0.000225439
LCOR	6.16582	0.138496	0.0537539	-0.0815437	-0.381093	-0.0815437	-0.381093	0.501487	0.034409
C10orf12	5.5491	0.30274	-0.633362	-0.18215	0.273969	-0.18215	0.273969	0.0757683	0.0598289
RRP12	5.57199	0.176057	-0.0778456	-0.0701946	0.0561355	-0.0701946	0.0561355	0.697968	0.833034
PGAM1	3.84654	0.73691	1.04277	-0.55462	-0.66438	-0.55462	-0.66438	0.0193454	0.0629898
MMS19	5.67548	0.127341	0.0963453	-0.116873	0.290259	-0.116873	0.290259	0.33701	0.0984517
UBTD1	4.76429	-0.132535	-1.14582	-0.462568	0.421345	-0.462568	0.421345	0.0651296	0.225714
MARVELD1	4.50159	0.215645	1.15836	-0.211907	1.1794	-0.211907	1.1794	0.342785	0.000384732
ZFYVE27	4.97392	0.168749	0.18054	-0.0452491	0.565395	-0.0452491	0.565395	0.740728	0.00426654
CRTAC1	2.61831	-1.2109	1.42458	0.404898	-1.78311	0.404898	-1.78311	0.407867	0.0203284
HPS1	5.38034	0.14095	-0.241508	-0.0198625	0.832967	-0.0198625	0.832967	0.864058	1.00364e-06
GOT1	3.52929	0.941332	1.03705	-0.0483127	0.0416406	-0.0483127	0.0416406	0.841649	0.907216
ENTPD7	4.90237	0.191843	0.659722	-0.471335	0.646767	-0.471335	0.646767	0.0187796	0.0254248
DNMBP	4.73897	-0.293756	0.10693	0.125208	0.634777	0.125208	0.634777	0.439031	0.00600954
ERLIN1	5.12221	0.0531983	0.214165	-0.0848627	-0.239387	-0.0848627	-0.239387	0.457314	0.162909
CHUK	4.6907	0.155654	0.018003	-0.167606	-0.637228	-0.167606	-0.637228	0.301118	0.0117201
SCD	7.26864	0.174092	0.491677	-0.591711	0.576445	-0.591711	0.576445	0.0169737	0.0876901
SEC31B	3.40724	0.467859	0.0798689	0.365933	1.33974	0.365933	1.33974	0.0906727	1.4848e-05
NDUFB8	5.5111	0.0264323	0.0100771	-0.240051	-0.51166	-0.240051	-0.51166	0.214821	0.0825168
HIF1AN	6.31175	0.00125708	-0.0158876	-0.143563	0.161395	-0.143563	0.161395	0.226889	0.339962
PAX2	0.0515973	-2.02837	-2.95338	0.508445	1.17813	0.508445	1.17813	0.496948	0.219921
FAM178A	6.50954	0.142993	-0.283572	0.0240388	0.300567	0.0240388	0.300567	0.851395	0.0922397
MRPL43	4.82531	-0.18884	-0.323109	-0.109125	-0.303101	-0.109125	-0.303101	0.441302	0.144181
LZTS2	5.96043	0.382082	-0.373908	-0.173763	0.277331	-0.173763	0.277331	0.140982	0.0991035
SFXN3	4.3919	0.0703494	0.672676	0.12381	1.11317	0.12381	1.11317	0.384749	2.47048e-07
BTRC	5.40966	0.000787723	-0.323855	0.038424	0.080171	0.038424	0.080171	0.77192	0.679097
FBXW4	5.20665	-0.0606077	-0.294429	0.17595	0.588324	0.17595	0.588324	0.221013	0.00393265
MGEA5	7.95509	0.235626	-0.0269202	0.169817	0.00606302	0.169817	0.00606302	0.0807096	0.963435
KCNIP2	1.33272	-0.69123	0.425427	0.179363	2.38217	0.179363	2.38217	0.631208	2.37707e-06
C10orf76	5.04305	-0.170127	0.0255459	0.151179	0.537736	0.151179	0.537736	0.179191	0.00113741
LDB1	6.69531	-0.0618837	-0.484387	-0.128337	0.191193	-0.128337	0.191193	0.221987	0.193248
PPRC1	6.15692	0.264333	-0.225676	-0.123337	0.138645	-0.123337	0.138645	0.311686	0.430182
NOLC1	7.42726	0.165016	-0.626186	-0.246142	-0.471397	-0.246142	-0.471397	0.101116	0.0282458
GBF1	6.89381	0.309109	-0.0778093	-0.0256801	0.556318	-0.0256801	0.556318	0.818162	0.000411313
NFKB2	5.60769	0.355352	-0.121128	0.0832261	0.738843	0.0832261	0.738843	0.592221	0.000853707
CUEDC2	5.03779	-0.0832433	-0.600272	-0.330114	-0.455697	-0.330114	-0.455697	0.0896368	0.119415
ACTR1A	5.63029	0.172663	0.438784	-0.14911	0.307753	-0.14911	0.307753	0.278214	0.124039
TRIM8	6.63677	0.188639	0.0288779	-0.0172632	0.326958	-0.0172632	0.326958	0.882866	0.0486055
ARL3	4.81408	0.0563185	-0.503797	-0.217345	-0.572167	-0.217345	-0.572167	0.28518	0.0593288
SFXN2	3.52464	-0.0663218	0.493902	-0.0767161	-0.29457	-0.0767161	-0.29457	0.752223	0.403182
WBP1L	5.84283	0.214778	0.572726	0.156809	0.538097	0.156809	0.538097	0.20375	0.00278966
CNNM2	4.06814	0.284355	-0.358219	0.0317882	0.328721	0.0317882	0.328721	0.89129	0.325617
NT5C2	6.54683	-0.0341237	-0.0690752	0.0122549	-0.0876888	0.0122549	-0.0876888	0.924553	0.637432
USMG5	5.4801	-0.488203	-0.0462703	-0.295632	-1.57918	-0.295632	-1.57918	0.177192	1.06462e-05
PDCD11	6.88228	0.0794408	-0.335329	-0.0652774	-0.111394	-0.0652774	-0.111394	0.671323	0.608885
SH3PXD2A	6.9378	0.420951	0.479857	0.0179079	1.39103	0.0179079	1.39103	0.926156	3.8791e-07
SLK	7.15077	0.515882	-0.515095	0.199407	0.180434	0.199407	0.180434	0.0623951	0.219215
WDR96	2.8626	-0.16689	-0.200284	0.639668	-2.57138	0.639668	-2.57138	0.108817	3.09644e-05
GSTO1	4.36028	0.466086	0.735391	-0.0117785	0.529053	-0.0117785	0.529053	0.956815	0.104641
ITPRIP	3.96705	0.873273	1.2333	0.424439	0.941995	0.424439	0.941995	0.0247358	0.00108492
SORCS1	1.51222	-0.658361	-0.885393	0.018789	0.63562	0.018789	0.63562	0.976986	0.457536
XPNPEP1	5.47034	0.0565751	0.237149	-0.0955649	0.123014	-0.0955649	0.123014	0.386252	0.445257
ADD3	7.03481	0.209799	0.0916349	0.0902982	-0.258136	0.0902982	-0.258136	0.428143	0.112522
MXI1	4.87114	0.337186	0.531283	0.0449833	-0.362646	0.0449833	-0.362646	0.776517	0.129909
SMNDC1	4.66782	0.392104	0.0843777	0.0225253	-0.147909	0.0225253	-0.147909	0.881841	0.512758
DUSP5	0.949468	2.06941	2.67579	1.08247	1.48427	1.08247	1.48427	0.00253619	0.00712438
SMC3	7.5143	0.268452	-0.803572	-0.163995	-0.538687	-0.163995	-0.538687	0.19599	0.00333701
PDCD4	7.39876	-0.0607892	-0.559124	0.341417	-0.36713	0.341417	-0.36713	0.0580623	0.147649
SHOC2	6.1765	0.0557676	-0.237962	0.166248	-0.141722	0.166248	-0.141722	0.108167	0.339931
GPAM	5.07838	-0.565572	-0.185053	-0.0461025	0.348756	-0.0461025	0.348756	0.826573	0.241494
ACSL5	4.93271	-0.512488	0.00312096	0.8173	-0.404162	0.8173	-0.404162	0.00292974	0.316787
ZDHHC6	5.25008	0.00713946	0.172864	-0.181151	-0.778051	-0.181151	-0.778051	0.260561	0.00248119
VTI1A	5.75503	0.150094	-0.716005	-0.0767486	0.0970342	-0.0767486	0.0970342	0.552501	0.603771
TCF7L2	6.10627	0.175363	-0.435352	0.0670309	-0.374965	0.0670309	-0.374965	0.617149	0.0584704
NRAP	-0.683721	-1.16331	-1.62812	0.0965241	1.84613	0.0965241	1.84613	0.862627	0.0105912
CASP7	4.85318	0.068777	0.257021	0.293956	-0.557654	0.293956	-0.557654	0.136243	0.0663901
PLEKHS1	2.38194	-1.98402	0.521782	1.3169	-1.72422	1.3169	-1.72422	0.0940517	0.131957
NHLRC2	5.69801	0.198041	0.121206	0.0944992	-0.590203	0.0944992	-0.590203	0.512477	0.00825014
C10orf118	6.85734	0.078367	-0.726802	0.116355	-0.709006	0.116355	-0.709006	0.398725	0.000602427
AFAP1L2	4.69486	1.02583	0.650791	0.546191	1.18725	0.546191	1.18725	0.0538014	0.00374766
ABLIM1	7.86603	0.0424449	0.0955457	0.119544	-0.258799	0.119544	-0.258799	0.40185	0.191484
FAM160B1	5.22858	0.0028281	0.405196	0.154163	0.112119	0.154163	0.112119	0.251074	0.56403
GFRA1	1.57986	-0.479651	1.06634	0.0742922	3.78399	0.0742922	3.78399	0.87381	3.17377e-10
CCDC172	-2.91514	-1.85028	-2.48648	-0.154028	1.82629	-0.154028	1.82629	0.692576	0.000364285
HSPA12A	4.43792	1.05416	0.228778	0.279456	0.204041	0.279456	0.204041	0.2154	0.544798
KIAA1598	6.54832	0.159951	-0.411913	-0.0904793	-0.221266	-0.0904793	-0.221266	0.587064	0.354937
PDZD8	6.32521	0.235787	-0.382653	0.0895798	-0.550374	0.0895798	-0.550374	0.505747	0.00678518
EMX2OS	6.5317	1.26245	0.52833	-0.885252	-0.581472	-0.885252	-0.581472	0.00442287	0.20241
EMX2	6.87681	0.940429	-0.364569	-1.09836	-1.31372	-1.09836	-1.31372	0.00140992	0.0115138
RAB11FIP2	6.1485	0.562682	-0.0454438	-0.283146	-0.565576	-0.283146	-0.565576	0.0989971	0.0320246
FAM204A	5.52402	0.0876908	-0.526546	-0.0506565	-0.33581	-0.0506565	-0.33581	0.707423	0.0925557
CACUL1	6.97981	0.0739963	0.133702	0.0394479	-0.967665	0.0394479	-0.967665	0.71178	1.47946e-08
EIF3A	9.9977	0.162621	-1.29789	-0.302312	-0.189984	-0.302312	-0.189984	0.00958401	0.215059
PRDX3	6.44316	-0.31666	-0.195392	-0.198287	-0.794227	-0.198287	-0.794227	0.212225	0.0011421
RGS10	5.42709	-1.03005	-0.867942	0.324678	-0.847711	0.324678	-0.847711	0.261228	0.0516297
TIAL1	6.29657	0.316835	0.437593	-0.0484709	-0.520575	-0.0484709	-0.520575	0.634051	0.000896008
BAG3	5.38179	0.279804	-0.223253	-0.00167187	-0.180724	-0.00167187	-0.180724	0.992402	0.488934
INPP5F	5.36711	0.0977882	-0.43725	0.0453597	0.261676	0.0453597	0.261676	0.751843	0.206664
MCMBP	5.63999	0.310584	0.532194	-0.221854	-0.603426	-0.221854	-0.603426	0.0488462	0.000566307
SEC23IP	6.45018	-0.0561645	-0.168014	0.0116752	-0.464165	0.0116752	-0.464165	0.909922	0.00247385
WDR11	6.39896	0.0568533	-0.0140912	0.0331809	-0.529888	0.0331809	-0.529888	0.804229	0.00819277
FGFR2	6.37142	0.303458	0.0248328	-0.135407	-1.03159	-0.135407	-1.03159	0.599274	0.00952932
TACC2	6.03035	-0.438749	-0.802224	0.21743	-0.681075	0.21743	-0.681075	0.168933	0.00405955
PLEKHA1	5.13153	0.0707806	0.27565	-0.0111953	-0.599834	-0.0111953	-0.599834	0.943731	0.0167868
HTRA1	5.23422	0.843941	1.56933	0.333278	1.83773	0.333278	1.83773	0.229927	5.3016e-06
DMBT1	-1.32063	-1.84558	0.249356	1.39057	-0.334868	1.39057	-0.334868	0.0560453	0.728388
BUB3	5.6356	0.335835	0.483646	-0.120693	-0.732533	-0.120693	-0.732533	0.458029	0.00425221
CPXM2	2.50857	0.0737328	0.470419	-0.230898	1.52311	-0.230898	1.52311	0.683255	0.0413592
CHST15	5.38668	0.122065	0.697157	0.329936	1.44605	0.329936	1.44605	0.0758814	6.39596e-08
OAT	5.74314	-0.158665	0.300004	-0.120387	-0.283254	-0.120387	-0.283254	0.473387	0.266165
FAM53B	5.10381	0.43445	0.567133	0.338736	0.765358	0.338736	0.765358	0.0438908	0.00140299
ZRANB1	5.97092	0.232074	-0.042985	0.0101394	-0.356857	0.0101394	-0.356857	0.933886	0.0516198
CTBP2	6.70617	0.224347	-0.103567	-0.108145	-0.618586	-0.108145	-0.618586	0.332584	0.00025019
C10orf137	5.80294	-0.0953829	-0.591605	-0.0590108	-0.565046	-0.0590108	-0.565046	0.660189	0.00571244
UROS	4.69252	0.066085	-0.123744	-0.194624	-0.815037	-0.194624	-0.815037	0.187224	0.000418254
BCCIP	6.60477	-0.100387	-1.16104	-0.132379	-0.604922	-0.132379	-0.604922	0.333369	0.00264007
FANK1	2.58823	0.578419	-0.156551	0.216054	-0.793826	0.216054	-0.793826	0.478883	0.0735833
ADAM12	4.25026	1.51081	1.96881	-0.977829	3.67834	-0.977829	3.67834	0.0158788	2.81584e-10
DOCK1	7.52824	0.240446	-0.280698	-0.0430878	-0.127081	-0.0430878	-0.127081	0.741186	0.485442
PTPRE	4.57456	0.182302	0.0920407	0.246579	1.38857	0.246579	1.38857	0.150258	4.21374e-08
MKI67	8.67073	0.771557	-0.442289	-1.55944	-0.853278	-1.55944	-0.853278	1.18216e-05	0.0795455
MGMT	4.58357	0.623458	-0.143146	0.0150542	0.0939088	0.0150542	0.0939088	0.925052	0.691776
EBF3	0.62482	0.673133	1.04164	0.789412	2.56557	0.789412	2.56557	0.130654	0.000350536
GLRX3	4.80714	0.355373	0.435234	-0.335787	-0.656318	-0.335787	-0.656318	0.050683	0.0147019
PPP2R2D	4.96151	0.512228	-0.0586895	-0.0452671	-0.0564	-0.0452671	-0.0564	0.755992	0.793846
BNIP3	4.98545	0.653561	-0.0217724	-0.690433	-0.399653	-0.690433	-0.399653	0.00483285	0.261991
LRRC27	4.05488	0.0335986	-0.219823	0.322996	0.550867	0.322996	0.550867	0.0779131	0.0336657
PWWP2B	4.30421	0.542841	0.158812	-0.0633436	-0.171407	-0.0633436	-0.171407	0.745183	0.552457
INPP5A	3.24792	1.35651	1.43396	-0.109494	0.376203	-0.109494	0.376203	0.629063	0.279881
ADAM8	3.55057	0.403455	1.03733	0.111797	0.489511	0.111797	0.489511	0.711307	0.26958
TUBGCP2	5.9701	0.50492	-0.24466	0.0200053	-0.0845866	0.0200053	-0.0845866	0.880338	0.663735
ECHS1	6.0975	0.214673	0.0389242	-0.0564104	-0.398756	-0.0564104	-0.398756	0.661831	0.0368231
MTG1	5.67645	-0.246833	-0.868238	0.0390093	-0.261473	0.0390093	-0.261473	0.781723	0.202786
RIC8A	5.55218	0.179527	0.50547	-0.208983	-0.00478831	-0.208983	-0.00478831	0.0836612	0.978456
PSMD13	5.91948	-0.0834466	0.133934	-0.137751	-0.212442	-0.137751	-0.212442	0.245349	0.225572
ATHL1	6.53278	0.262497	0.221533	-0.041152	0.52932	-0.041152	0.52932	0.899179	0.239558
IFITM2	5.02431	0.27928	1.11972	0.189902	0.163618	0.189902	0.163618	0.509147	0.709644
IFITM1	7.05468	-0.543709	0.623402	0.305127	-1.5304	0.305127	-1.5304	0.292192	0.000595819
IFITM3	7.50363	-0.123207	1.1645	0.0377516	-1.00823	0.0377516	-1.00823	0.871949	0.00440682
B4GALNT4	3.77129	0.604955	1.07106	-0.715371	-1.24361	-0.715371	-1.24361	0.00940284	0.00268493
PKP3	4.70452	0.435793	0.391126	-0.00994633	-1.05548	-0.00994633	-1.05548	0.960195	0.000912857
SIGIRR	3.84039	-0.029025	0.482587	-0.231306	0.00214065	-0.231306	0.00214065	0.296453	0.994591
ANO9	4.28288	0.167634	0.203148	0.0766929	-0.321044	0.0766929	-0.321044	0.705066	0.296438
PTDSS2	3.61966	0.210716	0.606187	-0.16861	0.703172	-0.16861	0.703172	0.401763	0.0124879
RNH1	5.51023	0.34619	0.314404	-0.0346584	0.149281	-0.0346584	0.149281	0.817717	0.510738
HRAS	3.56142	0.586944	0.100494	-0.371724	-0.312487	-0.371724	-0.312487	0.215294	0.467484
RASSF7	4.72668	0.0938303	-0.305464	0.148761	-0.552355	0.148761	-0.552355	0.37642	0.0304083
PHRF1	7.25924	0.130009	-1.01867	-0.0478165	0.295653	-0.0478165	0.295653	0.697194	0.0774145
IRF7	4.67212	-0.00286099	-0.132041	-0.25301	0.240919	-0.25301	0.240919	0.398192	0.568705
DEAF1	4.57688	0.0117744	0.193785	-0.174973	0.209826	-0.174973	0.209826	0.149908	0.227097
EPS8L2	6.70586	0.165044	-0.691008	-0.176204	-0.204965	-0.176204	-0.204965	0.404712	0.495875
TALDO1	7.013	-0.519873	-0.819627	-0.191073	-0.776048	-0.191073	-0.776048	0.265639	0.00233855
PDDC1	4.93738	0.153149	0.377191	-0.111908	-0.16624	-0.111908	-0.16624	0.49824	0.504198
PNPLA2	5.64597	-0.37589	-0.0701166	0.122564	0.685437	0.122564	0.685437	0.444351	0.00228766
EFCAB4A	4.06524	-0.252611	-0.514719	0.381673	-0.213847	0.381673	-0.213847	0.114702	0.550283
CD151	6.69885	-0.00633384	0.373097	-0.305581	-0.153651	-0.305581	-0.153651	0.0117134	0.377588
CHID1	5.2949	-0.142626	0.378354	-0.248365	-0.234997	-0.248365	-0.234997	0.0757625	0.260516
AP2A2	6.45898	-0.325144	-0.298882	0.0115008	0.164699	0.0115008	0.164699	0.914208	0.27312
MUC6	2.66752	-2.38966	-1.88304	-0.133415	-2.04081	-0.133415	-2.04081	0.840379	0.0243862
MUC2	0.226566	-2.03964	-3.13044	-1.12632	1.98953	-1.12632	1.98953	0.0690515	0.011382
MUC5B	3.70982	-1.13047	-0.938349	1.95455	0.140607	1.95455	0.140607	0.0031379	0.859587
CTSD	8.17137	-0.257358	0.442832	0.159362	-0.241183	0.159362	-0.241183	0.296832	0.249261
LSP1	4.21355	0.531847	0.695025	0.435322	2.3207	0.435322	2.3207	0.0923183	8.21096e-10
TNNT3	-0.137713	-1.2578	-0.664669	-0.245291	1.97962	-0.245291	1.97962	0.643883	0.00434741
MRPL23	4.56829	-0.33291	-0.776875	-0.291352	-1.0604	-0.291352	-1.0604	0.185351	0.00172898
H19	6.51589	-0.789742	0.752263	-0.723266	2.16955	-0.723266	2.16955	0.124117	0.00048603
CD81	7.90566	0.0561431	0.652124	0.148798	-0.55551	0.148798	-0.55551	0.335745	0.0116099
KCNQ1OT1	9.52788	0.148928	-0.668181	-0.0411442	-0.237262	-0.0411442	-0.237262	0.851993	0.421401
NAP1L4	7.24546	0.00217164	-0.410661	-0.139622	-0.473264	-0.139622	-0.473264	0.153085	0.000896322
CARS	5.90506	0.102431	-0.355299	-0.133851	-0.118714	-0.133851	-0.118714	0.320083	0.544259
ZNF195	5.31521	0.321859	-0.207452	-0.113421	-0.637849	-0.113421	-0.637849	0.363719	0.00103367
NUP98	7.2252	-0.121826	0.0898659	-0.0269269	-0.304352	-0.0269269	-0.304352	0.792206	0.0371736
PGAP2	3.82284	-0.557582	0.621688	-0.0671438	-0.919649	-0.0671438	-0.919649	0.717697	0.00124115
STIM1	5.08619	0.229261	0.436884	0.143158	0.47697	0.143158	0.47697	0.308438	0.0199145
RRM1	5.84758	0.328747	0.271115	-0.453108	-1.27731	-0.453108	-1.27731	0.00270983	2.68912e-07
TRIM21	4.50127	0.664186	-0.0757364	0.12333	-0.179543	0.12333	-0.179543	0.597868	0.618371
HBB	0.850797	-1.31281	2.38151	1.33252	2.61709	1.33252	2.61709	0.00827999	0.00070229
TRIM5	5.28789	0.183413	0.042178	0.0802196	-0.179474	0.0802196	-0.179474	0.644071	0.482434
TRIM22	5.99626	0.303052	0.185675	0.572293	0.647277	0.572293	0.647277	0.079691	0.155047
ARFIP2	4.77087	0.158057	0.46184	0.228291	-0.524961	0.228291	-0.524961	0.117157	0.0192157
TIMM10B	5.37032	-0.158059	-0.134987	0.22107	-0.602143	0.22107	-0.602143	0.122374	0.00587255
DNHD1	5.40384	0.0569548	-0.288589	0.495884	-0.0796021	0.495884	-0.0796021	0.0156226	0.786782
ILK	5.79354	0.00913531	0.462752	-0.135416	0.282487	-0.135416	0.282487	0.267601	0.115311
TPP1	6.10814	-0.273875	1.02782	0.184373	0.372798	0.184373	0.372798	0.169374	0.0542695
DCHS1	4.54234	0.705278	1.34693	-0.171335	2.66316	-0.171335	2.66316	0.384409	2.84615e-17
GVINP1	3.07028	0.33985	0.561745	0.855067	2.51708	0.855067	2.51708	0.0169708	1.03164e-06
OLFML1	2.10731	0.522881	1.34908	0.473425	3.20836	0.473425	3.20836	0.122724	7.12379e-13
PPFIBP2	5.77585	-0.438175	-0.368056	0.558846	-0.736982	0.558846	-0.736982	0.00244835	0.00604762
CYB5R2	2.45898	0.816089	0.954006	0.00357019	-0.697302	0.00357019	-0.697302	0.990275	0.103013
EIF3F	5.3563	0.0525928	0.569828	-0.176704	-0.530193	-0.176704	-0.530193	0.371272	0.0825927
TRIM66	4.66396	0.174216	0.341819	0.262456	0.441683	0.262456	0.441683	0.0978694	0.0560788
ST5	6.62923	0.0656313	-0.0914331	0.0964647	-0.0105964	0.0964647	-0.0105964	0.595831	0.967068
DENND5A	5.96107	0.325664	0.571183	-0.0351043	0.545346	-0.0351043	0.545346	0.74977	0.000688038
IPO7	7.63235	-0.249942	0.151535	-0.0522608	-0.941123	-0.0522608	-0.941123	0.671681	6.67675e-07
WEE1	5.09788	-0.177938	0.703646	0.182755	-1.437	0.182755	-1.437	0.233692	3.18688e-08
SWAP70	6.22061	0.0629802	-0.212031	0.328883	0.542447	0.328883	0.542447	0.0229237	0.00749121
SBF2	6.44136	0.0486625	-0.0056325	0.126568	-0.212153	0.126568	-0.212153	0.278523	0.207067
ADM	1.42548	1.97383	1.82103	-0.587007	1.39148	-0.587007	1.39148	0.166258	0.0143468
RNF141	4.8573	-0.244081	0.530754	0.348609	-0.846694	0.348609	-0.846694	0.0199294	0.000304217
LYVE1	0.370277	-1.43032	2.61591	-0.51375	4.69843	-0.51375	4.69843	0.27886	6.84215e-13
MRVI1	3.67822	0.832664	1.40683	0.162539	2.80065	0.162539	2.80065	0.496561	2.54393e-14
CTR9	6.60193	-0.164716	-0.50102	0.135739	-0.500717	0.135739	-0.500717	0.147177	0.000309562
EIF4G2	9.225	0.223156	0.632609	-0.0875746	-0.510979	-0.0875746	-0.510979	0.357979	0.000131173
GALNT18	3.42462	0.181179	0.315691	0.232218	0.990789	0.232218	0.990789	0.344929	0.00550617
USP47	7.29412	-0.0378018	-0.571008	0.0225995	-0.292953	0.0225995	-0.292953	0.790678	0.0150777
DKK3	3.91425	0.635078	0.950553	0.0513065	1.48016	0.0513065	1.48016	0.845924	0.00013018
MICAL2	5.98205	0.321076	0.494806	-0.341855	0.694567	-0.341855	0.694567	0.103861	0.0192434
PARVA	6.48461	-0.0510028	0.941994	-0.153701	0.423772	-0.153701	0.423772	0.258584	0.0290554
TEAD1	7.29189	0.115098	0.710747	-0.232156	-0.632534	-0.232156	-0.632534	0.0391237	0.00018644
RASSF10	2.71592	-0.333396	-0.540795	0.205929	-3.44506	0.205929	-3.44506	0.658534	2.27315e-06
FAR1	6.46176	0.0582149	-0.165667	-0.177321	-0.430264	-0.177321	-0.430264	0.161144	0.0201914
SPON1	8.70543	0.850826	0.513862	-0.438354	-0.0767968	-0.438354	-0.0767968	0.0836034	0.823514
COPB1	7.19497	-0.00975401	0.20002	0.0269138	-0.713991	0.0269138	-0.713991	0.853337	0.000970461
PSMA1	5.01968	0.0903208	1.3448	0.189757	-1.02788	0.189757	-1.02788	0.147097	1.9065e-06
PDE3B	1.87428	0.120143	0.750514	1.06608	3.25208	1.06608	3.25208	0.00106477	1.30082e-12
CALCB	-3.22411	-1.71534	-0.25787	-0.143036	0.574653	-0.143036	0.574653	0.752524	0.333019
SOX6	4.45065	0.180321	-0.249165	-0.142854	-0.166892	-0.142854	-0.166892	0.632521	0.703537
C11orf58	7.2468	0.25663	-0.224895	0.103568	-0.728352	0.103568	-0.728352	0.450564	0.00037966
PLEKHA7	5.95241	0.149564	-0.416755	0.404507	-0.567347	0.404507	-0.567347	0.017669	0.0234236
PIK3C2A	7.26347	-0.175366	-0.0162143	0.192055	-0.47315	0.192055	-0.47315	0.174276	0.0173922
NUCB2	6.51073	0.0321327	-0.633035	-0.138864	-0.685049	-0.138864	-0.685049	0.495092	0.0229447
ABCC8	-1.39594	-2.14171	-2.31025	-0.759895	3.83915	-0.759895	3.83915	0.0978069	4.1275e-10
SAA1	0.536681	-1.7485	0.660885	1.86592	1.84072	1.86592	1.84072	0.00162601	0.0207802
HPS5	5.33604	-0.16436	-0.00732721	0.24878	-0.228972	0.24878	-0.228972	0.0345552	0.1895
GTF2H1	5.49857	0.0876576	-0.170715	0.0301321	-0.411832	0.0301321	-0.411832	0.832265	0.0547896
LDHA	7.70629	0.523737	1.2922	-0.298494	-0.818504	-0.298494	-0.818504	0.0956807	0.0021803
SPTY2D1	6.02164	0.0355225	-0.115345	0.0546155	-0.468987	0.0546155	-0.468987	0.615636	0.00423278
PTPN5	-2.82511	0.510431	0.0475292	0.686016	1.18526	0.686016	1.18526	0.183971	0.0818124
ZDHHC13	4.47839	-0.200222	0.529409	0.164575	-1.17168	0.164575	-1.17168	0.448074	0.000876565
E2F8	3.41512	0.538258	0.764577	-0.927992	-1.29375	-0.927992	-1.29375	0.00866994	0.00897878
NAV2	6.92569	0.134004	0.0119565	-0.216503	-0.495032	-0.216503	-0.495032	0.108308	0.0119886
SLC5A12	1.21409	-1.06898	-2.35938	-0.213447	0.871514	-0.213447	0.871514	0.683482	0.198896
BBOX1	0.411428	0.454979	1.70638	0.568707	-2.83733	0.568707	-2.83733	0.307623	0.000556123
LGR4	6.02104	-0.54913	-0.0655456	-0.0442423	-1.38	-0.0442423	-1.38	0.809031	4.27387e-06
LIN7C	5.29055	0.391338	1.04879	0.266271	-0.857232	0.266271	-0.857232	0.0852569	0.000521698
KIF18A	4.14963	0.219603	0.00323342	-0.503592	-1.92515	-0.503592	-1.92515	0.0408842	7.42504e-07
MPPED2	3.36612	1.17627	0.497193	-0.361454	-1.93926	-0.361454	-1.93926	0.26185	0.000118674
RCN1	6.64696	0.622842	0.712256	-0.148395	-0.460549	-0.148395	-0.460549	0.313078	0.0363745
WT1	5.8839	1.40524	1.0926	0.189463	-0.558291	0.189463	-0.558291	0.542824	0.235959
WT1-AS	3.6971	0.698232	0.354629	-0.192703	-0.477663	-0.192703	-0.477663	0.545653	0.316835
EIF3M	6.92457	0.286647	0.148423	0.0653563	-1.12815	0.0653563	-1.12815	0.669324	3.33219e-06
PRRG4	3.83574	-0.156007	0.41265	0.358302	-1.43513	0.358302	-1.43513	0.122317	0.000130173
QSER1	7.25655	0.190548	0.238815	-0.136129	-1.21015	-0.136129	-1.21015	0.233391	7.31416e-11
CSTF3	5.87325	0.260674	-0.491681	0.0579994	-0.559162	0.0579994	-0.559162	0.676449	0.00709344
HIPK3	7.16632	0.145143	0.403933	0.149056	-0.250013	0.149056	-0.250013	0.162662	0.099487
KIAA1549L	1.71328	1.25802	1.07501	-1.21473	2.73831	-1.21473	2.73831	0.0132768	5.72499e-06
CD59	6.90728	0.21323	1.37857	0.395528	-0.304345	0.395528	-0.304345	0.00919696	0.156752
FBXO3	5.05122	-0.0417877	-0.190309	0.0839395	-0.496243	0.0839395	-0.496243	0.562221	0.0231134
CAPRIN1	8.47208	0.250562	0.274971	-0.00258619	-0.759413	-0.00258619	-0.759413	0.981518	3.28323e-06
NAT10	6.45927	0.355492	-0.0257378	0.0608049	-0.455172	0.0608049	-0.455172	0.588542	0.00688423
ABTB2	3.23368	-0.961391	0.00669407	0.298677	-1.09198	0.298677	-1.09198	0.251894	0.00476564
CAT	5.8883	-0.416736	0.124699	0.234476	-0.341142	0.234476	-0.341142	0.094312	0.0943366
EHF	7.90022	-0.525735	0.0651873	0.600425	-2.08772	0.600425	-2.08772	0.0194505	1.41187e-07
APIP	3.82071	-0.117154	0.160043	0.0961687	-0.884673	0.0961687	-0.884673	0.694877	0.018136
PDHX	5.15423	0.5519	0.0448959	0.0704085	-0.460918	0.0704085	-0.460918	0.663665	0.0600153
CD44	6.69955	-0.12719	0.670004	0.571076	0.876531	0.571076	0.876531	0.00761069	0.00250476
PAMR1	1.36071	0.214266	1.59731	0.465	3.30425	0.465	3.30425	0.20934	8.49891e-10
TRIM44	8.30488	0.0243383	-0.740814	0.0785113	-0.438866	0.0785113	-0.438866	0.446966	0.00241617
C11orf74	4.2074	-0.209761	-0.904164	-0.138758	-0.949653	-0.138758	-0.949653	0.59869	0.0147101
API5	6.40716	0.0251194	0.542836	0.0179122	-0.934657	0.0179122	-0.934657	0.884833	2.40193e-06
TTC17	7.49061	0.0300365	-0.33741	0.0377321	-0.278743	0.0377321	-0.278743	0.675922	0.0286847
HSD17B12	5.82361	-0.103928	0.364041	-0.0553896	-0.800677	-0.0553896	-0.800677	0.752114	0.00297764
ACCS	3.35857	-0.0268345	0.630048	0.464715	0.889135	0.464715	0.889135	0.0498972	0.00918747
EXT2	5.86979	0.115937	0.471362	-0.172353	0.176725	-0.172353	0.176725	0.123508	0.268115
ALX4	-1.52245	-0.72609	-0.377773	0.125321	2.21502	0.125321	2.21502	0.813087	0.00143872
CD82	5.81917	-0.244628	0.231517	0.219838	-0.708943	0.219838	-0.708943	0.374619	0.0621369
TSPAN18	3.42579	0.624853	0.605605	-0.0372994	1.36958	-0.0372994	1.36958	0.890107	0.000451697
TP53I11	5.65087	0.479795	0.309263	-0.240767	-0.196382	-0.240767	-0.196382	0.147148	0.42349
PRDM11	4.46333	-0.0555073	-0.0529162	-0.0923206	-0.135834	-0.0923206	-0.135834	0.661021	0.6566
PHF21A	6.19326	-0.115235	-0.224484	0.020164	0.125339	0.020164	0.125339	0.83598	0.364921
CREB3L1	3.40896	1.06741	1.15227	-0.640638	2.87831	-0.640638	2.87831	0.0519254	1.5696e-10
DGKZ	4.35763	0.313053	0.0941441	0.140578	0.998162	0.140578	0.998162	0.424708	8.18795e-05
MDK	8.33168	0.544473	-0.390776	-0.143171	-0.751197	-0.143171	-0.751197	0.44044	0.00477908
AMBRA1	5.47425	0.169564	0.448837	0.120048	-0.165768	0.120048	-0.165768	0.288881	0.321561
ATG13	6.08606	-0.102256	0.493107	0.025382	-0.632089	0.025382	-0.632089	0.779157	8.20718e-06
ARHGAP1	6.38802	-0.0603479	0.524639	0.0598525	0.260135	0.0598525	0.260135	0.688609	0.217803
CKAP5	7.82802	0.273065	0.0093177	-0.284521	-0.822114	-0.284521	-0.822114	0.00972365	5.71146e-07
LRP4	3.91416	-0.0189949	0.198021	-0.521537	0.333453	-0.521537	0.333453	0.276583	0.607493
ARFGAP2	5.81493	0.294804	0.462861	0.0708793	0.0485956	0.0708793	0.0485956	0.439063	0.714776
MADD	6.25682	0.0162909	-0.266647	0.0862967	0.743873	0.0862967	0.743873	0.340315	1.83726e-08
PSMC3	6.38908	0.1601	0.0976068	-0.137242	-0.598669	-0.137242	-0.598669	0.308956	0.00358735
CELF1	7.31718	0.0137976	0.526132	0.0661788	-0.264547	0.0661788	-0.264547	0.394273	0.0166585
NDUFS3	4.24845	0.501867	1.23767	-0.225694	-0.821637	-0.225694	-0.821637	0.26565	0.00872502
MTCH2	5.5481	-0.152629	0.625776	-0.114188	-0.972479	-0.114188	-0.972479	0.33036	4.70921e-07
FNBP4	7.70355	0.14681	-0.900837	0.180328	-0.120645	0.180328	-0.120645	0.126753	0.452892
NUP160	6.54107	-0.110298	0.190774	-0.00509195	-0.513064	-0.00509195	-0.513064	0.966817	0.00428639
PTPRJ	6.71193	-0.613738	0.494928	0.0676392	-0.0167452	0.0676392	-0.0167452	0.651388	0.936599
LRRC55	0.0538155	0.825443	1.52614	1.51783	1.67003	1.51783	1.67003	0.00142031	0.0123445
TNKS1BP1	7.99276	0.278047	-0.301546	0.3939	0.339475	0.3939	0.339475	0.0139718	0.109198
SSRP1	7.70099	0.289818	-0.524585	-0.0751332	-0.361188	-0.0751332	-0.361188	0.51346	0.0262611
PRG3	-3.19848	-1.39731	-2.11601	-0.339044	1.83049	-0.339044	1.83049	0.344854	0.000116655
SLC43A3	5.31288	-0.0631258	0.537078	0.174919	0.316343	0.174919	0.316343	0.385071	0.283969
UBE2L6	5.98693	0.0277966	0.355363	0.491882	-1.03938	0.491882	-1.03938	0.0225864	0.00217892
SERPING1	7.84755	0.435739	-0.0628774	0.397634	0.610155	0.397634	0.610155	0.0431805	0.0210243
ZDHHC5	6.66335	0.184554	0.358816	0.139164	-0.415729	0.139164	-0.415729	0.145362	0.00351275
TMX2	4.34847	0.699796	1.37145	0.189303	-0.676747	0.189303	-0.676747	0.229029	0.00801257
C11orf31	5.58973	0.154622	-0.069807	-0.0111128	-0.712459	-0.0111128	-0.712459	0.934044	0.00085953
CTNND1	6.26843	-0.250603	-1.27419	0.264689	-0.619943	0.264689	-0.619943	0.0505845	0.00203278
ZFP91	4.98169	0.619394	1.31858	0.185267	-0.45424	0.185267	-0.45424	0.258537	0.0843919
FAM111B	2.57472	1.53155	1.22545	-1.90958	-1.18609	-1.90958	-1.18609	1.21455e-05	0.0337992
FAM111A	5.91599	0.377933	0.213995	0.06322	-0.394728	0.06322	-0.394728	0.63473	0.0499894
DTX4	5.38463	0.354598	0.249821	0.12676	-0.0715388	0.12676	-0.0715388	0.476319	0.788758
MPEG1	3.63568	-0.732536	1.34428	1.11628	2.35252	1.11628	2.35252	0.000265321	8.95845e-08
OSBP	6.53203	0.413866	0.198421	0.173249	-0.0695789	0.173249	-0.0695789	0.106596	0.651087
PATL1	5.99763	0.322283	0.275417	0.0412651	-0.0582366	0.0412651	-0.0582366	0.720517	0.728201
STX3	5.29662	0.256716	0.183105	0.35028	-0.288737	0.35028	-0.288737	0.00212753	0.0910965
GIF	-3.35613	-1.41879	-2.13709	0.237303	1.41814	0.237303	1.41814	0.536342	0.00474208
MS4A6A	4.20006	-0.890095	0.917295	0.676054	1.53783	0.676054	1.53783	0.0260171	0.00043804
MS4A7	3.90678	-2.08547	0.960087	0.720841	0.965303	0.720841	0.965303	0.0160474	0.029175
MS4A1	-1.01665	-1.70977	0.8238	1.11865	5.55164	1.11865	5.55164	0.0583107	2.59292e-13
PRPF19	6.12141	0.0614651	0.39516	0.0740844	-0.411247	0.0740844	-0.411247	0.54056	0.0271145
TMEM109	5.63513	-0.170373	0.306403	0.0524243	-0.0182117	0.0524243	-0.0182117	0.727084	0.934546
TMEM132A	4.74693	0.352548	0.910617	-0.0194843	-0.0854114	-0.0194843	-0.0854114	0.918706	0.768451
VPS37C	4.60332	-0.150842	0.196703	0.0670308	-0.00632858	0.0670308	-0.00632858	0.590377	0.972447
DDB1	7.89784	-0.0377988	0.340626	0.061621	-0.496989	0.061621	-0.496989	0.678167	0.0175237
DAK	4.45389	0.0321628	0.159004	-0.0182826	-0.274243	-0.0182826	-0.274243	0.888612	0.16164
CPSF7	6.47938	0.0347538	0.361853	0.0568492	-0.258707	0.0568492	-0.258707	0.567762	0.0755603
PPP1R32	1.00533	0.271284	0.156788	0.297475	1.85193	0.297475	1.85193	0.38876	7.22307e-05
DAGLA	2.81935	0.338548	0.271562	-0.115068	0.828882	-0.115068	0.828882	0.635449	0.0138801
MYRF	5.00846	0.88617	0.577542	-0.0871464	1.39707	-0.0871464	1.39707	0.792473	0.00201803
FEN1	5.11616	0.453581	-0.0808292	-0.613936	-0.835503	-0.613936	-0.835503	0.0016291	0.00531036
FADS1	5.41693	-0.0201748	0.174906	-0.654356	0.7464	-0.654356	0.7464	0.0208579	0.050473
FADS2	5.66537	0.0845066	0.421284	-1.3798	0.540082	-1.3798	0.540082	1.09882e-05	0.163609
FTH1	9.64261	0.288257	1.04467	0.0931058	-0.185415	0.0931058	-0.185415	0.61012	0.448748
INCENP	7.30541	0.153018	-1.56131	-0.411744	-0.0415232	-0.411744	-0.0415232	0.0267026	0.868394
SCGB2A1	1.45305	-0.654153	2.18927	0.49338	-1.80468	0.49338	-1.80468	0.260722	0.00716156
SCGB1D2	0.875309	-0.896297	0.552595	0.231297	-1.27255	0.231297	-1.27255	0.653282	0.0730745
ASRGL1	5.19175	0.677742	-0.0681549	0.00368735	-0.533597	0.00368735	-0.533597	0.990248	0.249319
AHNAK	11.8711	-0.0557301	0.217972	0.263432	0.00910345	0.263432	0.00910345	0.0126358	0.946793
EEF1G	8.1555	0.41743	0.324594	-0.201055	-0.0428793	-0.201055	-0.0428793	0.0920657	0.793115
MTA2	6.33327	0.280557	0.428814	-0.0607264	0.170528	-0.0607264	0.170528	0.601179	0.305262
EML3	4.36449	0.229845	0.884643	0.222355	1.46723	0.222355	1.46723	0.174022	2.17181e-09
GANAB	7.90626	0.255821	1.02202	-0.168255	-0.291214	-0.168255	-0.291214	0.0992417	0.0431427
C11orf48	5.64114	-0.744799	-0.882761	-0.270191	-0.549071	-0.270191	-0.549071	0.0585464	0.00990138
UBXN1	7.03388	0.0567518	-1.5044	-0.00920578	0.172196	-0.00920578	0.172196	0.952212	0.407022
HNRNPUL2	5.27292	0.309794	0.93948	-0.0595618	0.453017	-0.0595618	0.453017	0.633644	0.0139757
NXF1	6.32189	0.135528	0.181591	0.115767	0.361237	0.115767	0.361237	0.276333	0.0153159
SNHG1	4.23504	0.493081	0.956117	-0.30993	-1.40248	-0.30993	-1.40248	0.0931518	4.27328e-06
SLC3A2	6.40041	0.36859	0.175907	0.182251	0.00999465	0.182251	0.00999465	0.142572	0.954812
SLC22A6	-2.40515	-1.76687	-2.89988	-0.294141	2.11045	-0.294141	2.11045	0.504577	0.00025026
RARRES3	4.07585	0.0444078	0.632621	1.3722	-1.12605	1.3722	-1.12605	0.000413843	0.0561196
PLA2G16	4.12979	-0.334557	-0.313879	0.960616	0.110178	0.960616	0.110178	0.000463032	0.773741
ATL3	6.54973	-0.259466	0.159503	-0.0500631	-0.138855	-0.0500631	-0.138855	0.69869	0.456293
RTN3	6.7683	-0.176515	0.740061	-0.0476912	-0.842965	-0.0476912	-0.842965	0.640379	1.93585e-07
C11orf95	4.71945	-0.177729	0.518467	0.217378	0.186676	0.217378	0.186676	0.192832	0.449154
MARK2	6.3628	0.373092	0.293035	0.123867	-0.23117	0.123867	-0.23117	0.255185	0.147799
NAA40	4.83552	0.436703	0.510897	0.0400347	-0.250492	0.0400347	-0.250492	0.765267	0.216458
COX8A	4.13931	0.404256	1.99149	-0.0880063	-0.044008	-0.0880063	-0.044008	0.632817	0.876635
OTUB1	5.96753	-0.015712	-0.254192	0.0723583	-0.533607	0.0723583	-0.533607	0.558643	0.00453387
STIP1	6.82748	0.741041	0.478064	-0.0326707	-0.534277	-0.0326707	-0.534277	0.820944	0.0125661
FERMT3	3.64501	0.0840403	0.535394	0.2815	1.70719	0.2815	1.70719	0.247966	1.50563e-06
VEGFB	5.61029	0.496457	-0.11936	-0.12188	0.391728	-0.12188	0.391728	0.342155	0.0335078
FKBP2	6.57921	-0.584721	-1.15716	-0.114824	-0.373459	-0.114824	-0.373459	0.46201	0.099246
PPP1R14B	3.63468	1.04798	1.50328	-0.071493	0.220976	-0.071493	0.220976	0.754674	0.523623
PLCB3	5.69488	0.656526	0.226194	0.0282804	0.743258	0.0282804	0.743258	0.854424	0.000841196
GPR137	3.78862	0.347401	0.328101	-0.0570374	0.436627	-0.0570374	0.436627	0.743014	0.0802949
TRMT112	5.36922	0.358291	0.679354	-0.0965866	-0.404542	-0.0965866	-0.404542	0.507627	0.0744998
PRDX5	6.91114	0.444242	0.0550588	-0.104673	-0.357197	-0.104673	-0.357197	0.476738	0.0986787
CCDC88B	4.111	0.43621	-0.30165	0.335069	2.51644	0.335069	2.51644	0.183629	1.19231e-12
SLC22A12	-2.64274	-1.94436	-2.70734	-0.109644	2.11223	-0.109644	2.11223	0.799087	0.000180196
RASGRP2	0.0438966	0.916237	1.36869	0.920916	4.5716	0.920916	4.5716	0.0241777	8.70951e-16
SF1	8.09249	0.360511	-0.173717	0.020429	0.0336736	0.020429	0.0336736	0.791687	0.74941
MEN1	5.28771	0.314704	0.154662	-0.15085	-0.143658	-0.15085	-0.143658	0.126111	0.332063
CDC42BPG	4.94005	0.917725	-0.0808117	0.262582	0.197013	0.262582	0.197013	0.190046	0.512761
EHD1	5.79833	0.33299	0.0114668	-0.110938	0.845604	-0.110938	0.845604	0.444061	5.46894e-05
ATG2A	5.34996	0.0308511	0.127181	0.0566498	0.428657	0.0566498	0.428657	0.666065	0.0232122
PPP2R5B	2.581	0.019006	1.14309	0.207564	1.24046	0.207564	1.24046	0.457224	0.00219369
BATF2	1.56954	-0.315946	0.635538	0.0524559	0.00636754	0.0524559	0.00636754	0.886649	0.989915
NAALADL1	0.388293	0.235404	1.46984	0.277568	1.40771	0.277568	1.40771	0.527331	0.0178371
CDCA5	3.8101	0.772217	0.813487	-1.02442	-1.58542	-1.02442	-1.58542	0.000422132	0.000205265
VPS51	5.21278	0.497653	0.406387	0.0772227	0.299625	0.0772227	0.299625	0.543447	0.107306
TM7SF2	4.38083	-0.60296	0.338116	-0.136259	-0.544181	-0.136259	-0.544181	0.562898	0.120974
FAU	6.98877	0.11552	0.358657	-0.128186	-0.0441948	-0.128186	-0.0441948	0.379725	0.830475
MRPL49	4.56611	0.119582	0.830205	-0.003753	-0.185591	-0.003753	-0.185591	0.977763	0.366566
SYVN1	5.67778	-0.0638874	0.359736	0.121954	0.586395	0.121954	0.586395	0.31559	0.000774337
CAPN1	7.42003	0.209496	0.205349	-0.0585098	-0.0081478	-0.0585098	-0.0081478	0.672992	0.966525
DPF2	5.79281	-0.33058	0.107289	-0.188343	-0.0742892	-0.188343	-0.0742892	0.0715455	0.624117
FRMD8	4.99531	0.279915	0.67262	0.136083	0.276984	0.136083	0.276984	0.367792	0.210085
NEAT1	9.98917	0.159974	0.277953	0.628627	0.121737	0.628627	0.121737	0.00669874	0.686134
MALAT1	15.3196	0.0410841	-0.905192	0.398338	-0.387211	0.398338	-0.387211	0.0152372	0.068311
SCYL1	6.53454	0.0587784	-0.274475	-0.214719	-0.113325	-0.214719	-0.113325	0.0627776	0.49126
LTBP3	7.2524	0.0238612	-0.0635526	0.0193753	0.116558	0.0193753	0.116558	0.891999	0.553937
EHBP1L1	6.37374	0.453624	0.112684	0.323612	1.49046	0.323612	1.49046	0.0510127	3.55041e-10
MAP3K11	5.49691	0.52883	0.402424	0.000460212	0.363579	0.000460212	0.363579	0.997251	0.0617915
PCNXL3	6.75678	0.229204	0.158863	-0.191878	-0.0122731	-0.191878	-0.0122731	0.134796	0.946608
SIPA1	4.70544	0.547781	0.421765	0.272296	1.17322	0.272296	1.17322	0.103221	1.62951e-06
RELA	6.25425	0.0290962	0.0439264	-0.0181177	-0.146469	-0.0181177	-0.146469	0.858761	0.322435
RNASEH2C	4.6027	0.468296	-0.139859	0.00878455	0.112705	0.00878455	0.112705	0.969045	0.73223
AP5B1	4.78205	0.460595	0.650641	0.289897	0.710689	0.289897	0.710689	0.0426613	0.00068084
CFL1	8.4592	0.364367	0.344475	-0.162794	-0.137526	-0.162794	-0.137526	0.151649	0.377448
MUS81	4.34169	0.69762	0.614197	-0.120056	0.773317	-0.120056	0.773317	0.454784	0.00102433
EFEMP2	4.76578	0.769073	1.08991	-0.107537	1.58445	-0.107537	1.58445	0.597542	1.75947e-07
CCDC85B	4.84037	0.153259	-1.29559	-0.00609407	1.00322	-0.00609407	1.00322	0.974954	0.000163445
DRAP1	6.38677	0.059826	-0.998626	0.000342114	0.337206	0.000342114	0.337206	0.998273	0.121003
SART1	6.78002	0.699001	-0.731858	0.0732905	0.560744	0.0732905	0.560744	0.596393	0.00344597
EIF1AD	4.54546	0.542398	0.641088	-0.118506	0.0420148	-0.118506	0.0420148	0.266628	0.793645
BANF1	5.23576	0.143316	0.697724	-0.0538168	-0.501287	-0.0538168	-0.501287	0.702764	0.0216919
SF3B2	8.71927	0.363708	-0.886758	-0.0888443	0.1134	-0.0888443	0.1134	0.395723	0.418603
PACS1	6.82525	0.308557	0.219295	0.241159	0.171947	0.241159	0.171947	0.0475806	0.307696
RAB1B	6.17272	0.156402	0.397536	0.018566	-0.0630808	0.018566	-0.0630808	0.896751	0.760085
CD248	3.75269	1.26513	1.13363	-0.652275	3.49108	-0.652275	3.49108	0.0254793	5.13216e-16
BRMS1	5.38888	0.24868	-0.620702	-0.157101	0.159243	-0.157101	0.159243	0.32265	0.474763
SLC29A2	4.98944	-0.239461	-0.241572	-0.716937	-0.783776	-0.716937	-0.783776	0.00239166	0.0223097
DPP3	5.57213	0.320994	0.0419461	-0.23775	0.000412118	-0.23775	0.000412118	0.0822811	0.998339
CTSF	5.2333	0.0521814	0.987314	0.156906	-0.52778	0.156906	-0.52778	0.399696	0.0643054
RBM14	5.13406	0.417119	0.964956	0.0537305	0.115804	0.0537305	0.115804	0.666272	0.530284
RBM4	5.85191	0.445996	-0.119261	-0.0217186	-0.0066329	-0.0217186	-0.0066329	0.860835	0.970532
SPTBN2	7.55539	0.399411	-0.286828	0.163547	-0.305948	0.163547	-0.305948	0.392843	0.25193
C11orf80	4.06866	0.279868	0.183644	0.315269	0.449116	0.315269	0.449116	0.11887	0.131027
LRFN4	3.40444	0.251125	0.939538	0.0351012	-0.309022	0.0351012	-0.309022	0.875256	0.35921
KDM2A	8.25826	0.356053	0.029377	-0.012853	-0.0049863	-0.012853	-0.0049863	0.891427	0.969043
ADRBK1	6.43854	0.406861	0.166714	0.0763338	0.741591	0.0763338	0.741591	0.568178	8.00093e-05
ANKRD13D	4.50595	0.461715	0.147254	-0.0118334	0.746672	-0.0118334	0.746672	0.951435	0.00731478
SSH3	4.88859	0.423984	0.21564	0.0440873	0.404497	0.0440873	0.404497	0.784353	0.0850567
POLD4	4.50262	0.316025	0.469824	-0.13494	0.670923	-0.13494	0.670923	0.472813	0.0145887
CLCF1	3.97622	0.263371	0.0377664	-0.411961	0.395659	-0.411961	0.395659	0.192438	0.35631
RAD9A	3.78771	0.127867	0.199523	0.139556	0.0750431	0.139556	0.0750431	0.440334	0.77414
PPP1CA	6.69311	0.0938498	0.0257423	-0.163145	-0.240487	-0.163145	-0.240487	0.210814	0.202193
CARNS1	0.805715	0.717306	0.773648	0.292583	0.72229	0.292583	0.72229	0.503452	0.225924
PTPRCAP	1.72027	1.07675	0.240039	0.960493	2.78911	0.960493	2.78911	0.0037959	1.01313e-09
CORO1B	6.33404	0.00588477	-0.311827	-0.0146285	-0.329464	-0.0146285	-0.329464	0.912616	0.0952544
GPR152	-2.11744	-1.33226	-2.25879	-0.345321	2.48995	-0.345321	2.48995	0.441566	2.36294e-05
PITPNM1	5.75395	0.234543	-0.030981	-0.0159077	0.417167	-0.0159077	0.417167	0.914838	0.0494768
CDK2AP2	4.61912	0.744062	0.4505	-0.110497	0.00997464	-0.110497	0.00997464	0.477743	0.965931
GSTP1	7.8677	-0.328278	0.147479	-0.408265	-0.722683	-0.408265	-0.722683	0.0202294	0.00462981
NDUFV1	6.36883	0.700971	0.373008	-0.127485	0.0780083	-0.127485	0.0780083	0.389311	0.712031
ALDH3B2	3.7416	0.752863	0.46557	0.17814	-1.31834	0.17814	-1.31834	0.643951	0.0307507
UNC93B1	5.9029	0.103752	-0.0670349	0.131054	-0.0887694	0.131054	-0.0887694	0.434129	0.713999
ALDH3B1	3.98931	0.294841	0.832487	0.276405	-0.187265	0.276405	-0.187265	0.163366	0.536965
NDUFS8	5.16932	0.236919	0.174912	-0.109638	-0.619449	-0.109638	-0.619449	0.446166	0.00556727
TCIRG1	5.52159	0.820378	0.438006	0.254018	1.02288	0.254018	1.02288	0.171679	0.000107331
CHKA	5.30729	0.316817	-0.323551	0.068813	-0.110142	0.068813	-0.110142	0.708249	0.68382
SUV420H1	6.57874	0.411258	-0.160508	0.0417538	-0.194627	0.0417538	-0.194627	0.654582	0.149743
LRP5	6.28581	0.275874	0.091592	-0.0690229	-0.154281	-0.0690229	-0.154281	0.631336	0.461906
PPP6R3	7.50324	0.465866	0.0307908	0.0855355	-0.213391	0.0855355	-0.213391	0.328288	0.0827789
CPT1A	6.31945	0.254466	0.523864	-0.0309794	0.285201	-0.0309794	0.285201	0.817216	0.135255
MRPL21	4.84984	0.328954	-0.217843	-0.150059	-1.03487	-0.150059	-1.03487	0.418852	0.000572017
TPCN2	4.32626	0.0784121	0.516827	0.0396525	0.913935	0.0396525	0.913935	0.81863	0.000335805
CCND1	7.25516	0.491196	0.456496	0.161241	-0.1416	0.161241	-0.1416	0.578001	0.729508
ORAOV1	4.00812	0.447352	0.077472	0.140237	0.178934	0.140237	0.178934	0.426243	0.493893
ANO1	4.68594	0.948715	0.582138	0.126609	1.35299	0.126609	1.35299	0.621864	0.000249564
FADD	4.86266	0.553824	-0.0518088	-0.0477226	0.149476	-0.0477226	0.149476	0.731034	0.464045
PPFIA1	6.97147	0.529596	-0.131637	0.00146297	0.174946	0.00146297	0.174946	0.99011	0.28259
CTTN	8.33287	0.588028	-0.234045	0.0199036	-0.00281775	0.0199036	-0.00281775	0.862547	0.985623
SHANK2	5.09064	0.476592	0.115638	0.177053	-1.35307	0.177053	-1.35307	0.425752	0.000243003
DHCR7	4.80878	0.149462	0.644829	-0.348767	-0.771482	-0.348767	-0.771482	0.0708202	0.0091741
NADSYN1	5.86028	0.486692	-0.172603	0.101812	0.584093	0.101812	0.584093	0.474354	0.00386924
NUMA1	9.20982	0.705636	-0.46154	0.100618	0.225107	0.100618	0.225107	0.39853	0.156453
LAMTOR1	5.62665	-0.19762	-0.239591	0.0476862	-0.171228	0.0476862	-0.171228	0.697641	0.347402
ANAPC15	4.97786	0.122342	-1.00678	-0.231073	-0.164626	-0.231073	-0.164626	0.157747	0.48767
FOLR1	6.2432	-0.6443	-0.166111	-0.643434	-2.18604	-0.643434	-2.18604	0.120193	0.00107094
INPPL1	7.15086	0.411891	0.4913	-0.11716	0.0948721	-0.11716	0.0948721	0.360747	0.597773
CLPB	5.0489	0.362544	0.0437141	-0.079695	-0.264756	-0.079695	-0.264756	0.536732	0.171058
ARAP1	7.31052	0.358251	-0.0955868	0.0645841	0.732138	0.0645841	0.732138	0.551986	1.91992e-06
ATG16L2	3.82162	0.233494	0.0783296	0.132328	1.5695	0.132328	1.5695	0.580146	3.87598e-06
FCHSD2	6.39868	0.176428	0.0796049	0.188792	0.0609394	0.188792	0.0609394	0.118247	0.723274
P2RY6	1.92486	0.474253	1.0635	0.572881	0.598392	0.572881	0.598392	0.0943822	0.223963
ARHGEF17	6.69572	0.543912	0.264662	-0.314758	0.4488	-0.314758	0.4488	0.0586436	0.0542488
RELT	4.4819	-0.453518	-0.329235	-0.215944	0.859944	-0.215944	0.859944	0.49893	0.0421298
RAB6A	7.22353	0.176944	0.172034	-0.144859	-0.443413	-0.144859	-0.443413	0.209628	0.00826194
MRPL48	4.70745	-0.0470396	-0.643104	-0.166717	-0.812582	-0.166717	-0.812582	0.277876	0.000574682
UCP2	6.95943	-0.537361	0.0280647	0.0583213	-0.768616	0.0583213	-0.768616	0.704841	0.000863769
C2CD3	5.95687	0.42108	0.0265875	0.0391762	-0.122147	0.0391762	-0.122147	0.734487	0.464414
PPME1	5.78283	0.16324	-0.110727	-0.112669	-0.573323	-0.112669	-0.573323	0.230719	0.000101003
PGM2L1	5.61868	0.425402	0.286615	-0.50037	-0.348276	-0.50037	-0.348276	0.026195	0.289819
KCNE3	3.914	0.368229	0.817882	-0.0682619	-1.04857	-0.0682619	-1.04857	0.84877	0.064963
POLD3	5.19444	0.531269	-0.0336328	-0.181917	-0.515524	-0.181917	-0.515524	0.212375	0.0207921
RNF169	6.25038	0.4759	0.203768	0.141038	-0.139725	0.141038	-0.139725	0.208222	0.381758
XRRA1	4.90419	0.658433	-0.0221436	0.0342164	0.657859	0.0342164	0.657859	0.824436	0.00294166
SPCS2	5.16105	0.124613	-1.00894	0.0162204	-0.46865	0.0162204	-0.46865	0.914635	0.0410156
SLCO2B1	4.73885	-0.732783	1.20359	0.449712	1.60068	0.449712	1.60068	0.110852	8.74453e-05
ARRB1	4.93084	0.357188	0.579837	0.264663	1.25567	0.264663	1.25567	0.069487	5.12537e-09
KLHL35	1.27122	-1.12138	0.961013	-0.245198	-0.0915673	-0.245198	-0.0915673	0.560039	0.871846
GDPD5	3.69799	0.0180322	0.0114021	-0.375933	1.62709	-0.375933	1.62709	0.195408	2.00011e-05
SERPINH1	7.51521	0.388958	0.845179	-0.614764	0.56869	-0.614764	0.56869	0.000604294	0.0212518
DGAT2	2.04101	-1.82697	0.453537	-0.119316	1.5946	-0.119316	1.5946	0.766951	0.00295373
UVRAG	5.07141	0.332981	0.500601	0.535191	0.0579855	0.535191	0.0579855	0.000124548	0.768979
WNT11	2.84756	-0.308592	-0.00762119	-0.990821	1.90039	-0.990821	1.90039	0.112944	0.0143589
PRKRIR	5.25059	0.657228	0.539534	-0.22974	-0.127699	-0.22974	-0.127699	0.0908531	0.523963
C11orf30	6.23226	0.129904	-0.360523	0.0657985	-0.375065	0.0657985	-0.375065	0.580855	0.031085
LRRC32	3.1474	1.3746	1.93669	0.0693329	2.5036	0.0693329	2.5036	0.819045	2.53139e-08
TSKU	3.76847	0.674384	1.06643	0.301058	0.610945	0.301058	0.610945	0.11637	0.033091
CAPN5	4.63797	0.669077	0.603963	0.603145	0.0855552	0.603145	0.0855552	0.0302725	0.834184
MYO7A	3.91699	-0.152062	-0.314446	0.40724	1.39033	0.40724	1.39033	0.0598976	3.2903e-06
PAK1	6.12308	0.123607	-0.071583	0.038887	-0.705797	0.038887	-0.705797	0.682451	2.07952e-06
CLNS1A	7.355	0.0842295	-0.775145	-0.149856	-0.687552	-0.149856	-0.687552	0.333576	0.00223401
RSF1	8.18007	0.305819	-0.784262	0.0174139	-0.364148	0.0174139	-0.364148	0.863263	0.00964881
INTS4	5.34491	0.239941	-0.101771	0.0621477	-0.163527	0.0621477	-0.163527	0.55232	0.290679
THRSP	-0.511548	-2.24742	0.12858	1.5175	1.51395	1.5175	1.51395	0.00720026	0.0381302
NDUFC2	2.71594	0.852637	2.32266	0.0976595	-1.04294	0.0976595	-1.04294	0.664208	0.00355113
KCTD21	2.94643	0.332989	0.937692	0.114577	0.338645	0.114577	0.338645	0.585924	0.270373
USP35	3.46958	0.56346	0.117368	0.0166941	1.23789	0.0166941	1.23789	0.938848	4.74935e-05
GAB2	6.54086	0.631552	0.0991723	0.211789	-0.110987	0.211789	-0.110987	0.326019	0.715921
NARS2	4.70064	0.117393	0.282117	0.0448613	-0.520118	0.0448613	-0.520118	0.715389	0.00596574
TENM4	6.62068	0.219646	0.012337	-0.306973	0.458372	-0.306973	0.458372	0.246197	0.210269
PRCP	5.63407	0.186362	0.730774	0.038551	0.196364	0.038551	0.196364	0.835439	0.465215
PCF11	7.39933	0.330739	-0.431962	0.089084	-0.230075	0.089084	-0.230075	0.327479	0.071809
CCDC90B	5.79535	-0.0196978	-0.95143	-0.090896	-0.397751	-0.090896	-0.397751	0.544189	0.06775
DLG2	2.28093	-0.264244	-0.323084	0.0177304	2.64226	0.0177304	2.64226	0.963333	1.30167e-07
CREBZF	7.05513	0.88853	-0.360762	0.0838406	0.107428	0.0838406	0.107428	0.614432	0.638563
SYTL2	5.49437	0.175102	-0.204761	0.00255575	0.767382	0.00255575	0.767382	0.991757	0.0234464
PICALM	6.84447	0.39011	0.820786	0.14488	-0.0238757	0.14488	-0.0238757	0.189239	0.879703
EED	5.56785	0.342864	-0.565823	-0.131095	-0.0369369	-0.131095	-0.0369369	0.325417	0.84735
ME3	3.39985	0.32982	0.618076	0.426606	0.379005	0.426606	0.379005	0.0529241	0.24879
PRSS23	4.95321	1.05772	1.24613	-0.267323	1.06854	-0.267323	1.06854	0.196604	0.000543357
FZD4	5.46291	-0.0629143	0.828445	-0.0465021	0.776627	-0.0465021	0.776627	0.832242	0.0132022
TMEM135	5.02378	0.0518624	0.00709459	0.101703	-0.292845	0.101703	-0.292845	0.524173	0.218154
CTSC	5.88969	-0.141928	0.635899	0.130531	0.382356	0.130531	0.382356	0.483821	0.148904
CHORDC1	5.63285	0.321529	0.00599482	-0.184619	-0.709923	-0.184619	-0.709923	0.286684	0.00773341
FAT3	1.79523	1.55114	1.44242	0.21465	2.76424	0.21465	2.76424	0.598971	8.25234e-07
KIAA1731	6.7803	0.436246	-0.548153	0.0231432	-0.653643	0.0231432	-0.653643	0.839346	0.000145844
TAF1D	6.43526	0.467961	-0.701727	-0.110641	-0.56899	-0.110641	-0.56899	0.515374	0.022438
C11orf54	4.77165	0.0672651	0.495608	0.0999293	-0.549161	0.0999293	-0.549161	0.571951	0.045587
PANX1	4.56988	0.77529	0.685652	-0.0907334	0.314099	-0.0907334	0.314099	0.53783	0.151328
MRE11A	6.71775	-0.225059	-0.626912	0.00916787	-0.832697	0.00916787	-0.832697	0.955571	0.000688292
ANKRD49	4.63298	-0.365112	-0.836802	0.0943272	-0.859429	0.0943272	-0.859429	0.654799	0.00843399
AMOTL1	6.99227	-0.0495117	0.0252984	-0.0225611	0.244835	-0.0225611	0.244835	0.894578	0.30488
CWC15	5.86232	0.216231	-0.178255	-0.0602873	-0.681203	-0.0602873	-0.681203	0.591941	0.000151075
SRSF8	4.80932	0.444571	0.937355	0.196787	-0.653485	0.196787	-0.653485	0.265352	0.0210171
ENDOD1	5.60259	0.313128	0.674521	0.311549	-1.29417	0.311549	-1.29417	0.272069	0.00501984
SESN3	6.43638	-0.0699434	0.519235	0.118117	0.130513	0.118117	0.130513	0.601938	0.690234
FAM76B	5.44042	0.112717	-0.82991	0.087365	-0.528611	0.087365	-0.528611	0.483963	0.00588183
CEP57	5.67171	0.357827	0.0361609	-0.0712528	-0.630643	-0.0712528	-0.630643	0.582862	0.00193531
MTMR2	5.41361	0.359993	0.442082	-0.0503786	-0.454648	-0.0503786	-0.454648	0.73141	0.0468663
MAML2	6.97028	0.554712	-0.151847	0.170947	-0.0766693	0.170947	-0.0766693	0.311909	0.747402
CCDC82	6.20451	0.186289	-1.14754	0.0946564	-0.200243	0.0946564	-0.200243	0.463188	0.28289
JRKL	5.46645	0.392548	-0.243356	0.0938451	-0.266966	0.0938451	-0.266966	0.626341	0.351162
ARHGAP42	3.38855	0.24041	0.815801	0.715813	0.777164	0.715813	0.777164	0.00115643	0.0183304
PGR	0.845523	1.37837	0.681697	0.693867	2.14515	0.693867	2.14515	0.0958642	0.000181265
TRPC6	1.47727	1.62914	1.81149	-0.571417	2.21988	-0.571417	2.21988	0.0771153	7.98169e-07
YAP1	7.69536	0.614719	0.465382	-0.0367572	-0.975003	-0.0367572	-0.975003	0.822404	9.0906e-05
BIRC3	4.654	0.109504	0.218214	1.8157	-0.056929	1.8157	-0.056929	2.35863e-06	0.909405
BIRC2	6.11186	0.237112	0.242846	0.200018	-0.491774	0.200018	-0.491774	0.178611	0.0303764
TMEM123	7.42881	0.0592962	0.687874	0.0940783	-1.09726	0.0940783	-1.09726	0.575665	2.07072e-05
MMP7	5.62533	-1.39899	-0.28917	0.840437	-1.94642	0.840437	-1.94642	0.0971725	0.024715
MMP10	-0.462025	1.09569	0.250482	-0.0894903	2.2491	-0.0894903	2.2491	0.922124	0.0591966
MMP1	-0.37027	1.81411	1.38509	-1.65745	1.44357	-1.65745	1.44357	0.0118701	0.0926601
MMP13	-0.0380965	2.1633	0.701256	-1.45498	3.19695	-1.45498	3.19695	0.0708206	0.0014401
DCUN1D5	5.47263	0.265237	-0.163795	0.124547	-0.669486	0.124547	-0.669486	0.361437	0.00147842
DYNC2H1	6.77726	0.321341	-0.351378	-0.0419195	-0.426514	-0.0419195	-0.426514	0.787609	0.0583857
PDGFD	2.68537	0.686833	1.44741	0.632031	1.3669	0.632031	1.3669	0.0200649	0.000921799
CASP4	5.36056	0.126411	0.181602	0.533473	0.253491	0.533473	0.253491	0.00450175	0.342093
MSANTD4	5.0627	0.536608	0.00712256	-0.0770049	-0.357998	-0.0770049	-0.357998	0.633543	0.14655
GUCY1A2	3.30327	1.94487	1.81068	0.0209326	2.24542	0.0209326	2.24542	0.941598	3.72849e-07
CWF19L2	6.40145	0.115917	-0.885756	0.226169	-0.282504	0.226169	-0.282504	0.0322325	0.0612227
SLC35F2	4.49281	0.252516	0.999309	0.382281	-0.982538	0.382281	-0.982538	0.0225192	0.000338326
CUL5	6.17648	0.218975	0.118469	0.187795	-0.839339	0.187795	-0.839339	0.219031	0.000461133
NPAT	5.43991	0.195945	0.507386	0.123245	-0.443172	0.123245	-0.443172	0.461939	0.0854735
ATM	7.46735	0.0261554	0.216729	0.295956	0.29113	0.295956	0.29113	0.0142771	0.0766509
KDELC2	4.63799	0.644267	1.39839	-0.216659	0.733789	-0.216659	0.733789	0.283453	0.0177585
EXPH5	5.87753	0.0314129	0.266705	-0.0106936	-1.38971	-0.0106936	-1.38971	0.939826	9.46059e-09
DDX10	6.82388	-0.070367	-1.13315	-0.0100743	-0.612631	-0.0100743	-0.612631	0.922057	6.98285e-05
ZC3H12C	3.31706	0.696969	1.3324	0.469993	0.379003	0.469993	0.379003	0.0256167	0.242708
RDX	7.48091	0.338019	-0.23504	0.00903719	-0.508693	0.00903719	-0.508693	0.925045	0.00028932
POU2AF1	-0.378681	0.773979	2.50118	1.51872	4.8529	1.51872	4.8529	0.0026696	1.23597e-11
SIK2	5.59269	0.383624	0.53945	0.269371	0.0736332	0.269371	0.0736332	0.066943	0.728574
PPP2R1B	4.76709	0.571578	0.876444	0.201374	0.151168	0.201374	0.151168	0.157606	0.479087
CRYAB	4.3163	-1.08024	0.724194	0.58215	-0.564525	0.58215	-0.564525	0.0579686	0.22416
DIXDC1	4.88339	-0.181787	-0.0707935	0.0451419	0.153538	0.0451419	0.153538	0.736606	0.434947
DLAT	4.96467	0.460211	0.74804	0.0875073	-0.760679	0.0875073	-0.760679	0.505851	0.000344604
C11orf57	5.53322	0.389371	0.189802	0.0333011	-0.771599	0.0333011	-0.771599	0.786528	9.35597e-05
TIMM8B	4.82254	0.111414	0.16335	-0.181957	-1.20458	-0.181957	-1.20458	0.426076	0.00102306
SDHD	3.9564	0.666728	1.61916	0.31247	-1.14189	0.31247	-1.14189	0.135902	0.00102531
NCAM1	4.46173	-0.785745	-0.176639	-0.228932	0.425274	-0.228932	0.425274	0.566866	0.443423
ZW10	4.80217	0.472276	0.275826	0.078705	-0.568383	0.078705	-0.568383	0.649965	0.0337644
USP28	6.25252	-0.14155	-0.182299	0.302953	-1.42852	0.302953	-1.42852	0.122002	5.76964e-06
HTR3A	0.978582	-0.812198	1.61606	1.20722	-1.97972	1.20722	-1.97972	0.0672376	0.0394171
ZBTB16	1.71259	-0.184511	0.203575	1.66983	1.0976	1.66983	1.0976	0.00364635	0.167976
NNMT	4.27384	1.15014	1.703	0.201876	2.50809	0.201876	2.50809	0.550821	4.57881e-07
RBM7	5.42094	-0.0191452	-0.314991	-0.0433815	-1.04015	-0.0433815	-1.04015	0.870498	0.0129725
REXO2	5.40553	-0.0740939	-0.209589	0.151157	-0.509987	0.151157	-0.509987	0.376546	0.0513751
CADM1	6.52367	0.35289	0.171792	-0.0338459	-1.006	-0.0338459	-1.006	0.845477	0.000239955
BUD13	5.23006	-0.0304895	-0.729324	0.119457	-0.295561	0.119457	-0.295561	0.357186	0.120571
ZNF259	5.59863	-0.00987559	-0.237271	0.128058	-0.713876	0.128058	-0.713876	0.374828	0.00145881
APOA1	1.32774	2.69483	0.339603	-0.0499371	-1.42462	-0.0499371	-1.42462	0.939269	0.136627
SIK3	6.23311	0.159884	-0.148411	0.33841	-0.236067	0.33841	-0.236067	0.0058856	0.173197
PAFAH1B2	7.54342	-0.221002	-0.210051	0.158394	-1.05837	0.158394	-1.05837	0.303539	7.12169e-06
SIDT2	4.98807	-0.305862	0.637137	0.360305	0.372704	0.360305	0.372704	0.0338415	0.125518
TAGLN	5.49565	0.500618	1.76609	-0.205651	1.94502	-0.205651	1.94502	0.462097	1.72317e-06
PCSK7	5.47232	0.230748	0.14314	0.405604	0.180888	0.405604	0.180888	0.00618718	0.399622
RNF214	6.22115	0.0446993	-1.07342	0.100618	-0.331205	0.100618	-0.331205	0.327308	0.0253578
BACE1	6.01192	0.387225	0.481027	0.189408	-0.468631	0.189408	-0.468631	0.334314	0.113448
CEP164	6.47597	0.35816	-0.685004	0.0897884	0.0201979	0.0897884	0.0201979	0.492235	0.912404
DSCAML1	1.49825	-0.844235	-0.157404	1.03901	0.2087	1.03901	0.2087	0.0277289	0.742662
FXYD6	3.04124	0.524433	0.935375	0.134241	0.900096	0.134241	0.900096	0.685849	0.057377
IL10RA	4.22262	-0.128215	0.733205	0.498607	2.07322	0.498607	2.07322	0.028533	3.4076e-10
TMPRSS4	5.8352	0.491959	0.194277	0.315307	-1.21336	0.315307	-1.21336	0.334237	0.0218512
MPZL2	5.63876	0.0117036	-0.0572974	0.305254	-1.8113	0.305254	-1.8113	0.217333	1.37771e-05
UBE4A	7.32175	-0.285019	-0.116976	0.116034	-0.709833	0.116034	-0.709833	0.25591	3.80216e-06
ATP5L	7.02447	-0.159035	-0.454062	-0.0618493	-0.878755	-0.0618493	-0.878755	0.740471	0.00158243
MLL	8.07074	0.4687	0.230169	0.338704	-0.0525963	0.338704	-0.0525963	0.00145322	0.710267
IFT46	4.93165	-0.673775	-0.482434	-0.254101	-1.56187	-0.254101	-1.56187	0.287661	4.39067e-05
ARCN1	7.55491	0.272873	0.172953	0.0908794	-0.349649	0.0908794	-0.349649	0.476654	0.053417
PHLDB1	7.23671	0.351373	-0.348848	-0.0821823	1.07534	-0.0821823	1.07534	0.502979	1.18772e-09
DDX6	7.71199	0.230584	0.870699	0.0777032	-0.479622	0.0777032	-0.479622	0.48913	0.00304035
BCL9L	7.53992	0.378193	-0.0666173	0.158515	-0.420477	0.158515	-0.420477	0.233233	0.0258111
HYOU1	8.33563	0.233326	-0.0479893	-0.177648	-0.768472	-0.177648	-0.768472	0.172551	4.78601e-05
VPS11	5.29268	0.0480625	0.0409875	0.2078	-0.195277	0.2078	-0.195277	0.16411	0.369883
H2AFX	5.47815	0.236422	0.232683	-0.597322	-1.11927	-0.597322	-1.11927	0.00325012	0.000331573
DPAGT1	4.28819	-0.029271	0.861211	0.0824431	-1.32882	0.0824431	-1.32882	0.597876	5.59014e-07
C2CD2L	4.06454	0.424072	0.217013	0.454141	-0.669383	0.454141	-0.669383	0.0260998	0.0332727
CBL	6.29738	0.0686698	0.722506	-0.0115021	-0.284067	-0.0115021	-0.284067	0.924107	0.111112
MCAM	5.50655	0.852224	1.15207	-0.487766	1.76157	-0.487766	1.76157	0.0441524	7.43355e-07
THY1	5.59755	0.670917	1.26001	-0.269749	1.89817	-0.269749	1.89817	0.316799	1.17324e-06
PVRL1	4.26999	0.138632	0.769734	0.075734	-0.104171	0.075734	-0.104171	0.702611	0.725525
TRIM29	4.23955	0.510975	0.477098	1.26167	-1.26462	1.26167	-1.26462	0.000278096	0.0199988
OAF	4.33209	-0.216436	0.330999	0.456594	0.263022	0.456594	0.263022	0.0324838	0.400327
ARHGEF12	8.22308	0.590982	0.386761	0.242775	-0.476648	0.242775	-0.476648	0.0821944	0.0142908
TBCEL	4.92444	0.0788728	0.468405	0.051588	-0.540053	0.051588	-0.540053	0.708692	0.0137149
SC5DL	5.85472	-0.517918	-0.235462	-0.164631	-1.30076	-0.164631	-1.30076	0.367263	1.13475e-05
SORL1	8.5968	0.194216	0.320954	0.228787	-0.897456	0.228787	-0.897456	0.199566	0.000417328
HSPA8	10.0434	0.33905	0.268262	-0.235175	-0.771511	-0.235175	-0.771511	0.0931729	7.4283e-05
CLMP	2.12841	1.1093	1.74797	-0.0545354	3.62954	-0.0545354	3.62954	0.864624	4.06073e-15
GRAMD1B	2.44489	0.445418	0.82165	0.75736	0.384568	0.75736	0.384568	0.0274548	0.448227
ZNF202	4.97647	0.0886899	-0.307269	-0.0432467	-0.0938432	-0.0432467	-0.0938432	0.754728	0.640294
VWA5A	3.63594	0.102997	1.37018	0.530718	0.378857	0.530718	0.378857	0.0508125	0.357897
TBRG1	5.00941	0.463481	0.374448	0.124746	0.364856	0.124746	0.364856	0.366727	0.0771437
SIAE	4.33227	0.362275	1.03041	0.119673	-0.907141	0.119673	-0.907141	0.630025	0.0227055
ROBO4	2.41418	0.130106	1.29321	-0.300648	3.36091	-0.300648	3.36091	0.388072	5.04706e-12
TMEM218	3.23636	0.322736	0.708182	0.256417	-0.0939099	0.256417	-0.0939099	0.15522	0.726101
EI24	6.76154	-0.192046	-0.0994965	-0.279323	-0.782375	-0.279323	-0.782375	0.0885833	0.00187226
STT3A	7.0753	0.181642	0.50847	-0.461079	-0.41215	-0.461079	-0.41215	0.00331402	0.069671
CDON	5.2502	0.273454	0.853806	-0.0745112	0.523381	-0.0745112	0.523381	0.78522	0.190852
SRPR	6.82949	0.475978	0.622193	-0.00605507	-0.130007	-0.00605507	-0.130007	0.959243	0.451372
ETS1	5.80797	0.692965	1.13592	0.355473	1.99518	0.355473	1.99518	0.0672603	4.91327e-12
FLI1	3.41744	0.574514	1.02732	0.435986	2.54137	0.435986	2.54137	0.0643203	4.44177e-12
ARHGAP32	5.8592	0.489314	0.364445	0.30289	-0.0437669	0.30289	-0.0437669	0.0950415	0.866679
NFRKB	5.96091	0.314079	0.094839	0.122919	-0.0970314	0.122919	-0.0970314	0.304716	0.574853
PRDM10	4.99026	-0.0661137	-0.441405	0.0822124	0.0948783	0.0822124	0.0948783	0.45875	0.548006
APLP2	9.6908	0.289403	-0.312669	-0.0975762	-0.400202	-0.0975762	-0.400202	0.578413	0.0912328
ST14	7.10188	0.442889	0.348198	0.0243642	-0.711733	0.0243642	-0.711733	0.880533	0.0031902
ZBTB44	6.67708	0.0129011	0.460136	0.113053	-1.04851	0.113053	-1.04851	0.400899	9.28684e-07
ADAMTS15	4.89739	0.0879461	0.287907	-0.478811	0.267258	-0.478811	0.267258	0.0772234	0.484071
SNX19	6.5202	0.377917	0.545548	0.190174	0.112292	0.190174	0.112292	0.151182	0.554026
NTM	1.21731	2.29017	2.49973	-0.339966	2.40288	-0.339966	2.40288	0.401508	2.52537e-05
NCAPD3	6.16118	0.22127	-0.170403	-0.28007	-0.620176	-0.28007	-0.620176	0.0103442	0.000197317
VPS26B	5.5417	0.458128	0.357263	0.0199256	0.203129	0.0199256	0.203129	0.870395	0.253864
THYN1	4.82078	-0.246741	-0.243135	-0.197036	-0.627076	-0.197036	-0.627076	0.259941	0.0184161
IQSEC3	4.12615	-0.304934	-0.217831	0.291039	0.981792	0.291039	0.981792	0.483443	0.0898891
SLC6A12	4.0181	-1.29075	-0.469506	0.392214	-0.393661	0.392214	-0.393661	0.238366	0.414286
SLC6A13	-0.0568373	1.22268	0.401869	-0.163891	1.04459	-0.163891	1.04459	0.766346	0.154482
KDM5A	8.10909	0.203816	0.0181474	-0.0778851	-0.266722	-0.0778851	-0.266722	0.492106	0.0905336
CCDC77	5.566	-0.424167	-1.11349	-0.515823	-0.698638	-0.515823	-0.698638	0.00258771	0.00547499
B4GALNT3	4.03269	-0.0372992	-0.0223295	-0.165311	-0.550673	-0.165311	-0.550673	0.567035	0.193249
WNK1	9.00144	0.153987	0.0626849	-0.0749489	-0.131142	-0.0749489	-0.131142	0.54263	0.42964
RAD52	4.2577	0.0822333	0.233029	-0.0980273	-0.0620862	-0.0980273	-0.0620862	0.62964	0.837135
ERC1	8.28518	0.351385	-0.470744	-0.202011	-0.162007	-0.202011	-0.162007	0.14183	0.387508
FBXL14	4.05395	0.0981298	-0.213113	0.151784	-0.464329	0.151784	-0.464329	0.329758	0.0465829
ADIPOR2	5.81542	0.178179	0.975545	-0.265556	-0.454685	-0.265556	-0.454685	0.0341438	0.0159179
CACNA1C	4.2705	0.301029	0.642896	0.119284	2.67588	0.119284	2.67588	0.593204	9.66711e-16
FKBP4	7.86427	-0.0235693	0.0389725	-0.2975	-1.29724	-0.2975	-1.29724	0.0407114	1.32055e-08
ITFG2	5.96355	-0.413321	-0.849663	-0.183523	-0.429943	-0.183523	-0.429943	0.201726	0.0426375
FOXM1	5.99686	0.220818	-0.0205062	-1.41519	-0.727676	-1.41519	-0.727676	2.61137e-07	0.0494363
RHNO1	4.49778	-0.166601	0.290418	-0.441988	-0.9624	-0.441988	-0.9624	0.00771765	0.000196509
TULP3	5.43674	0.0153238	0.0691298	-0.300906	-0.252437	-0.300906	-0.252437	0.0174243	0.179572
TEAD4	4.18812	0.246326	0.0490524	-0.759585	0.410139	-0.759585	0.410139	0.00311603	0.239954
TSPAN9	5.04646	0.0456404	0.964845	-0.297589	0.588036	-0.297589	0.588036	0.135035	0.0371917
PRMT8	-1.62896	-1.09811	-1.34977	-0.0768352	2.19201	-0.0768352	2.19201	0.872019	0.000437423
PARP11	3.82373	-0.00408096	0.680682	0.1022	-0.182835	0.1022	-0.182835	0.705175	0.654
CCND2	5.1806	0.809891	1.92273	0.453017	2.4751	0.453017	2.4751	0.159007	1.1351e-07
C12orf4	5.06568	-0.0758134	-0.0452658	-0.366008	-0.0362357	-0.366008	-0.0362357	0.0896576	0.905898
RAD51AP1	4.55169	0.190386	-0.211599	-1.37755	-1.87827	-1.37755	-1.87827	4.0636e-05	0.000110304
NDUFA9	5.614	0.0371994	0.440027	-0.39505	-1.02786	-0.39505	-1.02786	0.00952812	2.9392e-05
NTF3	0.0742255	0.992563	0.0835184	-0.328182	1.42409	-0.328182	1.42409	0.598696	0.0845239
ANO2	2.97077	0.242599	-0.437056	-0.883277	1.44985	-0.883277	1.44985	0.0447409	0.0116887
VWF	5.81147	0.738526	1.60843	0.0115262	3.21666	0.0115262	3.21666	0.970789	5.19513e-12
CD9	8.63329	-0.475416	-0.124131	-0.241216	-1.90521	-0.241216	-1.90521	0.17172	2.10743e-11
TNFRSF1A	6.31281	0.100779	0.672358	0.116077	-0.0983726	0.116077	-0.0983726	0.356655	0.593015
SCNN1A	8.29617	-0.130274	-0.344675	-0.0586661	-1.43117	-0.0586661	-1.43117	0.786685	1.41084e-05
LTBR	6.72255	-0.313117	-0.579183	-0.156264	-0.183316	-0.156264	-0.183316	0.167708	0.255344
TAPBPL	4.87461	-0.260295	0.0998422	0.262163	-0.5647	0.262163	-0.5647	0.234646	0.0929105
MRPL51	6.40164	-0.275994	0.0169526	-0.512264	-1.08838	-0.512264	-1.08838	0.00336925	5.77193e-05
NCAPD2	7.8098	-0.145325	-0.372597	-0.645396	-1.09585	-0.645396	-1.09585	0.00141648	0.000229508
GAPDH	10.2378	0.00809415	0.553553	-0.571704	-1.44283	-0.571704	-1.44283	0.00497638	7.47459e-07
NOP2	6.63919	-0.192909	-0.849557	-0.364468	-0.729002	-0.364468	-0.729002	0.0811119	0.016715
CHD4	9.47427	0.198029	-0.322483	-0.244544	-0.468539	-0.244544	-0.468539	0.00966055	0.000295689
ING4	5.32287	-0.352861	0.134013	-0.189789	-0.724411	-0.189789	-0.724411	0.197846	0.00159232
ZNF384	6.56843	-0.237814	-0.40262	-0.220384	-0.717988	-0.220384	-0.717988	0.119604	0.000847699
COPS7A	5.01455	0.340236	0.653594	-0.00799746	-0.075834	-0.00799746	-0.075834	0.95093	0.698606
MLF2	6.91263	-0.111807	0.331212	-0.264225	-0.882203	-0.264225	-0.882203	0.0361861	6.35519e-06
PTMS	8.17194	-0.00969591	-0.789844	-0.531463	0.344538	-0.531463	0.344538	0.022894	0.268954
CD4	4.87669	-0.304842	1.09477	0.299954	1.32001	0.299954	1.32001	0.175879	4.02762e-05
LEPREL2	4.36147	-0.130064	0.121692	-0.610981	1.82454	-0.610981	1.82454	0.0410894	2.57068e-06
CDCA3	3.43213	-0.251464	0.250098	-2.04195	-1.76712	-2.04195	-1.76712	7.63642e-06	0.00261504
USP5	6.66721	0.0132173	0.0544681	-0.388597	-0.72668	-0.388597	-0.72668	0.0178573	0.00306014
TPI1	9.02987	-0.260017	-0.501831	-0.772042	-1.2457	-0.772042	-1.2457	0.000313982	4.57349e-05
LRRC23	3.33177	-0.198471	-0.036936	-0.0107847	-0.939775	-0.0107847	-0.939775	0.968498	0.0209577
ENO2	5.18442	0.385797	0.534407	-0.772115	-0.126688	-0.772115	-0.126688	0.0113267	0.770509
ATN1	8.76978	-0.14734	-0.670358	-0.246885	-0.629201	-0.246885	-0.629201	0.136786	0.00628566
C12orf57	5.29775	-0.548876	-0.0970705	-0.4908	-0.679142	-0.4908	-0.679142	0.0386446	0.0589564
PTPN6	5.63567	0.0535779	-0.227711	0.0593791	0.680021	0.0593791	0.680021	0.666673	0.000502236
PHB2	7.67554	-0.510503	-0.373057	-0.488418	-1.12999	-0.488418	-1.12999	0.00129596	7.07676e-07
EMG1	6.11144	-0.817264	-1.11083	-0.34962	-1.04961	-0.34962	-1.04961	0.0604907	0.000230624
LPCAT3	5.30102	-0.713241	0.289042	-0.299402	-0.936946	-0.299402	-0.936946	0.0437376	7.11574e-05
C1S	7.74035	0.329163	0.491698	0.21981	1.66321	0.21981	1.66321	0.349512	3.17784e-07
C1R	7.69332	-0.0692507	0.106234	-0.0406501	1.09494	-0.0406501	1.09494	0.851955	0.000242171
C1RL	5.84687	-0.181113	0.278378	0.150148	-0.541951	0.150148	-0.541951	0.271153	0.00848677
C1RL-AS1	5.48919	0.129216	-0.511032	-0.0951993	0.444083	-0.0951993	0.444083	0.550877	0.047947
CLSTN3	6.76485	-0.413014	-0.338033	-0.465394	-0.0487124	-0.465394	-0.0487124	0.00785332	0.840834
PEX5	5.61626	0.0223253	0.348191	-0.305379	-0.562705	-0.305379	-0.562705	0.00781578	0.00129467
CD163L1	2.30572	0.0307825	0.638939	0.354708	3.33516	0.354708	3.33516	0.219	1.89889e-16
CD163	6.5946	-0.797263	0.639822	0.419463	1.30373	0.419463	1.30373	0.148143	0.000973584
SLC2A14	-0.508571	-0.0606176	0.0292559	-0.213773	0.0928217	-0.213773	0.0928217	0.678056	0.8923
SLC2A3	2.63891	1.55774	2.57544	0.879928	2.47735	0.879928	2.47735	0.00156874	1.48003e-08
NECAP1	4.8062	-0.283072	0.184242	0.165073	-0.418156	0.165073	-0.418156	0.244394	0.052799
MFAP5	1.96846	0.842459	1.74175	-0.654227	2.53969	-0.654227	2.53969	0.190938	7.78463e-05
RIMKLB	6.53802	0.0206841	-0.602794	0.0705209	-0.968196	0.0705209	-0.968196	0.636508	2.99358e-05
M6PR	6.40892	-0.0428542	0.418516	-0.113172	-0.4614	-0.113172	-0.4614	0.360694	0.0131635
A2M	8.18281	0.275624	0.896701	0.202438	1.01922	0.202438	1.01922	0.471032	0.00723953
DDX12P	4.79328	0.00847533	-0.900916	-0.862747	-0.330375	-0.862747	-0.330375	0.00416171	0.427343
CLEC2D	5.80331	0.191492	-0.321996	0.374198	-0.0463805	0.374198	-0.0463805	0.0100624	0.82163
CLEC2B	2.18784	1.32127	1.25371	0.499866	1.54791	0.499866	1.54791	0.109482	0.00114596
OLR1	2.48161	-0.478646	1.36381	0.796865	-0.229112	0.796865	-0.229112	0.0304582	0.684977
GABARAPL1	4.25243	0.0302235	1.24205	0.548187	0.303671	0.548187	0.303671	0.000738861	0.203811
MAGOHB	5.4191	-0.106284	-0.826264	-0.394053	-0.707659	-0.394053	-0.707659	0.041793	0.014762
CSDA	7.10476	0.235729	0.186531	-0.0125227	-0.713414	-0.0125227	-0.713414	0.921178	0.000171104
ETV6	6.47079	0.0580802	0.596113	0.152482	-0.252298	0.152482	-0.252298	0.136623	0.0918273
LRP6	7.86508	-0.162677	-0.289879	-0.334436	-1.10078	-0.334436	-1.10078	0.0596017	3.56429e-05
MANSC1	4.10752	-0.632874	0.695155	0.135045	-1.69916	0.135045	-1.69916	0.511916	1.04648e-06
DUSP16	5.50884	0.0452362	0.575629	-0.00831971	-0.376322	-0.00831971	-0.376322	0.95375	0.0899249
CREBL2	5.52082	-0.497536	0.245518	0.12167	0.37382	0.12167	0.37382	0.444884	0.104904
GPR19	0.436692	-0.0982074	0.363111	-0.824538	0.117911	-0.824538	0.117911	0.088997	0.853928
CDKN1B	5.39041	0.365794	0.549231	-0.0517113	0.633541	-0.0517113	0.633541	0.740935	0.00528113
APOLD1	4.11617	0.245716	1.01813	0.0656379	1.31841	0.0656379	1.31841	0.79371	0.000409446
DDX47	6.16552	-0.402233	-0.193781	-0.193594	-0.616746	-0.193594	-0.616746	0.122246	0.00107865
GPRC5A	3.01179	0.719094	1.86121	-0.0207838	-0.436181	-0.0207838	-0.436181	0.957525	0.46412
EMP1	6.95595	-0.238824	0.716175	-0.231819	-0.108495	-0.231819	-0.108495	0.338868	0.754251
ATF7IP	7.93658	-0.0300838	-0.299878	0.211747	-0.491492	0.211747	-0.491492	0.0626904	0.0021304
PLBD1	4.49095	-0.916035	-0.0045673	-0.168736	-0.152558	-0.168736	-0.152558	0.509932	0.686683
H2AFJ	4.3924	0.315921	-0.314293	-0.0814225	0.737688	-0.0814225	0.737688	0.741324	0.0336194
WBP11	7.75127	-0.410766	-0.732576	-0.314949	-1.12043	-0.314949	-1.12043	0.0344721	7.81587e-07
MGP	5.43891	-0.805018	-0.612692	0.982912	2.33186	0.982912	2.33186	0.0208929	1.21112e-05
ERP27	3.47576	-0.779755	0.370255	-0.428985	-1.3471	-0.428985	-1.3471	0.370437	0.0510317
ARHGDIB	5.88456	0.022607	0.390607	0.408423	1.40372	0.408423	1.40372	0.0560844	2.73137e-06
RERG	2.45954	0.327431	-0.346798	1.44751	1.07612	1.44751	1.07612	0.000260718	0.0452754
PTPRO	3.41974	-0.956626	-0.335956	-0.0776348	0.208735	-0.0776348	0.208735	0.78273	0.588295
EPS8	5.73012	-0.513429	-0.00566939	-0.161608	0.677522	-0.161608	0.677522	0.416526	0.0160138
STRAP	6.71315	-0.260614	0.235424	-0.322161	-0.929927	-0.322161	-0.929927	0.0225048	2.27637e-05
DERA	4.76685	-0.301943	0.175015	-0.287508	-0.41691	-0.287508	-0.41691	0.107439	0.119272
MGST1	4.74288	-2.38998	-0.622369	-0.468579	-0.612898	-0.468579	-0.612898	0.164262	0.197552
LMO3	3.32558	-1.7752	0.0622443	-0.176567	2.09349	-0.176567	2.09349	0.786398	0.0100202
PLEKHA5	7.05901	-0.465135	-1.12013	-0.173469	-0.446516	-0.173469	-0.446516	0.246017	0.0355503
AEBP2	6.93864	-0.325755	-0.820419	0.00558378	-0.231689	0.00558378	-0.231689	0.971204	0.287546
PDE3A	5.6085	0.42622	-0.089766	0.0249471	0.224005	0.0249471	0.224005	0.904631	0.457208
SLCO1A2	1.70974	-0.251988	-1.54109	-0.670277	-0.335125	-0.670277	-0.335125	0.322649	0.709308
RECQL	6.10757	-0.153926	-0.00920954	-0.372495	0.0456736	-0.372495	0.0456736	0.0279055	0.849498
GOLT1B	5.04542	-0.413369	0.178541	-0.228075	-0.414373	-0.228075	-0.414373	0.249601	0.165277
LDHB	8.04788	-0.210686	0.13224	-0.864906	-1.03197	-0.864906	-1.03197	0.000313203	0.00293589
ABCC9	2.95316	1.49135	1.54889	0.294793	4.0379	0.294793	4.0379	0.317175	8.54204e-18
CMAS	4.38038	-0.076794	0.725858	-0.193113	-1.02249	-0.193113	-1.02249	0.382712	0.0038561
C2CD5	6.38608	0.0788769	0.104674	-0.0831832	-0.642127	-0.0831832	-0.642127	0.574804	0.0039321
ETNK1	6.58108	-0.176183	0.218791	-0.100883	-0.966008	-0.100883	-0.966008	0.49761	3.78411e-05
SOX5	4.49525	0.778386	-0.332971	-0.0720739	0.509318	-0.0720739	0.509318	0.806606	0.214404
BCAT1	7.31851	0.637826	1.06707	0.362361	-0.594092	0.362361	-0.594092	0.382906	0.322536
LRMP	1.97172	-0.0602138	0.575156	0.97547	2.68088	0.97547	2.68088	0.0031174	1.10281e-08
CASC1	3.59484	-0.576698	-0.997993	0.0948772	-1.88318	0.0948772	-1.88318	0.774506	0.000192997
LYRM5	4.68611	-0.742081	-1.24282	0.204719	-1.94076	0.204719	-1.94076	0.414057	1.82269e-06
KRAS	5.90467	0.297966	0.627984	-0.0683059	-0.623714	-0.0683059	-0.623714	0.653072	0.00827969
RASSF8	5.64434	0.322136	0.0327096	0.128592	-0.203347	0.128592	-0.203347	0.468229	0.447248
BHLHE41	7.35026	-0.135474	-0.115672	0.342785	-1.73927	0.342785	-1.73927	0.221075	5.35992e-05
SSPN	4.70998	-0.0196846	0.81425	0.380752	-0.781648	0.380752	-0.781648	0.15518	0.064152
ITPR2	7.82605	0.472659	-0.123425	0.159754	-0.180063	0.159754	-0.180063	0.420827	0.511032
ASUN	6.42792	-0.496847	-0.719943	-0.645898	-1.18675	-0.645898	-1.18675	1.19807e-05	1.40273e-07
FGFR1OP2	6.21165	-0.0399815	-0.895429	-0.0129764	-0.224367	-0.0129764	-0.224367	0.923938	0.255511
TM7SF3	6.25093	-0.430217	0.260851	-0.278703	-1.15834	-0.278703	-1.15834	0.0394537	1.41073e-07
MED21	5.57721	-0.469434	-0.557368	-0.202476	-1.52395	-0.202476	-1.52395	0.155673	3.40144e-10
STK38L	6.70643	-0.011544	-0.28698	-0.272431	-0.783668	-0.272431	-0.783668	0.0523711	0.000206068
ARNTL2	4.60383	-0.188003	0.444992	-0.427264	-0.640456	-0.427264	-0.640456	0.0745521	0.0780677
C12orf70	-0.594284	0.312294	0.29653	-0.321979	2.01153	-0.321979	2.01153	0.456655	0.00046874
PPFIBP1	8.35722	0.28627	-0.409343	-0.0786348	0.0171704	-0.0786348	0.0171704	0.560216	0.925478
MRPS35	5.71965	-0.0961324	0.0911967	-0.177436	-1.67097	-0.177436	-1.67097	0.286905	1.25107e-08
KLHL42	5.3911	0.0725465	0.250474	-0.18892	-0.394207	-0.18892	-0.394207	0.197567	0.0756558
CCDC91	5.61827	-0.170708	-0.688225	0.0540067	-0.830734	0.0540067	-0.830734	0.71483	0.000364924
ERGIC2	5.92479	-0.0839629	-0.206968	-0.131894	-0.938851	-0.131894	-0.938851	0.402508	0.000151568
TMTC1	6.09113	0.473459	0.264142	-0.0202456	-1.2954	-0.0202456	-1.2954	0.946851	0.00575435
IPO8	7.06844	-0.184805	-0.310467	-0.272743	-0.818334	-0.272743	-0.818334	0.0304177	1.46482e-05
CAPRIN2	5.74784	0.0859305	-0.438639	-0.181082	-0.367265	-0.181082	-0.367265	0.334524	0.184769
DDX11	5.90064	0.255988	-0.581822	-0.396219	-0.415728	-0.396219	-0.415728	0.036386	0.133113
FAM60A	6.76897	-0.319682	0.363252	0.0110391	-1.6602	0.0110391	-1.6602	0.945099	8.20307e-10
DENND5B	4.47356	0.464294	0.653485	0.270085	0.590682	0.270085	0.590682	0.270589	0.0985719
KIAA1551	8.93244	-0.159849	-0.406681	0.29142	-1.72315	0.29142	-1.72315	0.181742	1.11447e-07
BICD1	7.30291	0.447519	-0.681867	-0.272858	-1.0042	-0.272858	-1.0042	0.127361	0.000168502
FGD4	6.32151	-0.0964168	-0.10974	-0.0751053	-0.903393	-0.0751053	-0.903393	0.629793	0.000186571
DNM1L	6.68873	0.157393	0.00724174	-0.346011	-0.990152	-0.346011	-0.990152	0.00794589	1.12139e-06
PKP2	6.34514	-0.0313787	-0.43201	-0.318734	-1.62667	-0.318734	-1.62667	0.153286	6.80589e-06
ALG10B	4.6657	-0.117415	0.173198	0.0281624	-1.71167	0.0281624	-1.71167	0.853746	2.68297e-10
KIF21A	6.22782	0.0935512	-0.612102	0.198539	-0.886749	0.198539	-0.886749	0.0878342	9.0406e-07
LRRK2	3.57182	-0.0321575	0.417227	1.05346	1.08318	1.05346	1.08318	0.000259572	0.00890014
CNTN1	2.25723	0.680304	1.11675	0.871234	2.43219	0.871234	2.43219	0.0183075	1.44023e-06
GXYLT1	6.13722	0.0399647	-0.399221	-0.271232	-1.06129	-0.271232	-1.06129	0.115199	0.000104343
ZCRB1	5.73286	0.213673	-0.414439	-0.072389	-0.845192	-0.072389	-0.845192	0.629529	0.000359456
PPHLN1	6.21463	-0.043921	-0.322549	-0.07453	-0.63321	-0.07453	-0.63321	0.582874	0.00231356
PRICKLE1	4.1201	0.350377	0.590796	0.25756	1.64585	0.25756	1.64585	0.289679	4.69311e-06
PUS7L	5.77683	-0.00133006	-0.714602	-0.0350351	-1.0353	-0.0350351	-1.0353	0.844093	0.000255944
TWF1	5.6632	0.000459168	0.247885	-0.118722	-1.10044	-0.118722	-1.10044	0.420931	6.43917e-06
ANO6	7.05012	0.193806	0.101107	0.103076	0.174989	0.103076	0.174989	0.517175	0.430451
ARID2	7.24902	0.0636773	-0.0683222	-0.121693	-1.10032	-0.121693	-1.10032	0.362441	1.50319e-07
SCAF11	8.349	0.207178	-0.220487	0.00601897	-0.394088	0.00601897	-0.394088	0.9532	0.00599889
SLC38A1	8.27396	-0.0410755	0.342268	-0.35121	-1.60086	-0.35121	-1.60086	0.0240976	1.40835e-10
SLC38A2	8.26634	-0.135029	0.329405	-0.0377147	-1.20112	-0.0377147	-1.20112	0.794822	5.46993e-08
RPAP3	6.38587	-0.107938	-1.00862	-0.0588437	-1.08417	-0.0588437	-1.08417	0.723845	4.70179e-05
RAPGEF3	6.07603	0.510471	0.24142	0.348119	0.222885	0.348119	0.222885	0.275433	0.612091
SLC48A1	5.0731	-0.142186	0.809415	0.440929	-0.936855	0.440929	-0.936855	0.0693203	0.0166511
HDAC7	7.40402	0.0685554	-0.0145911	-0.171279	-0.186184	-0.171279	-0.186184	0.235193	0.357637
VDR	4.26229	0.54977	0.752871	0.205055	0.9676	0.205055	0.9676	0.399097	0.00602319
TMEM106C	5.59642	-0.321009	0.181646	-0.673936	-1.41653	-0.673936	-1.41653	0.00934209	0.000579091
SENP1	5.61245	-0.038208	-0.0112554	-0.374403	-0.726759	-0.374403	-0.726759	0.00282888	0.0001595
PFKM	5.44016	0.343824	0.588223	-0.0438667	-0.542986	-0.0438667	-0.542986	0.802871	0.0464066
ZNF641	5.22735	0.368838	0.145507	0.237939	-0.0631465	0.237939	-0.0631465	0.0923846	0.765054
KANSL2	5.008	0.0649411	0.0687773	-0.187082	-0.508741	-0.187082	-0.508741	0.255892	0.0407301
CCNT1	6.2126	0.146325	0.348774	0.0209814	-0.64507	0.0209814	-0.64507	0.868726	0.000818142
ADCY6	5.66886	0.110477	0.344906	-0.0202942	0.367091	-0.0202942	0.367091	0.907554	0.146089
DDX23	7.8211	0.116926	-1.02745	-0.197886	-0.137833	-0.197886	-0.137833	0.0796415	0.372271
FKBP11	3.93877	0.541169	0.732995	0.021346	0.934633	0.021346	0.934633	0.927648	0.00734986
ARF3	7.60668	-0.0112892	0.345839	0.0444296	-0.627353	0.0444296	-0.627353	0.691797	0.000150658
PRKAG1	5.28926	-0.156128	0.17179	-0.136849	-0.698754	-0.136849	-0.698754	0.293839	0.00078468
MLL2	8.79631	0.272039	-0.263713	-0.0325811	0.196728	-0.0325811	0.196728	0.794143	0.240377
RHEBL1	0.236168	-1.52943	0.091064	-0.032428	1.05795	-0.032428	1.05795	0.944743	0.0853528
LMBR1L	4.03045	0.0609235	0.330584	0.0907245	0.956749	0.0907245	0.956749	0.653853	0.000853428
TUBA1B	8.76008	0.303815	0.446871	-0.590104	-0.492115	-0.590104	-0.492115	0.00250596	0.0665842
TUBA1A	6.55748	-0.0413765	0.38316	-0.479937	0.74878	-0.479937	0.74878	0.0597836	0.0379217
[truncated: 6,754 more rows]
