# Supplementary material for: Adipocyte-like signature in ovarian cancer minimal residual disease identifies metabolic vulnerabilities of tumor-initiating cells
Source: JCI Insight. 2021 Jun 8;6(11):e147929. doi: 10.1172/jci.insight.147929 (PMC8262282; doi:10.1172/jci.insight.147929)
Supplement: Supplemental Table 3 [file jciinsight-6-147929-s102.xlsx]

## Sheet: Table S3
“Exceptional Responders” pre-chemo versus "Exceptional Responders" post-chemo
Gene ID	logFC	logCPM	PValue	FDR
C7	8.54672	8.44237	5.72226e-11	2.25614e-07
PLIN1	8.48854	7.24491	4.54925e-09	1.02495e-05
MS4A1	7.66682	5.8315	1.61804e-07	0.000110948
GPD1	7.56179	5.73922	2.45043e-07	0.000154583
CIDEC	6.86731	3.40725	9.79217e-06	0.002413
MYH6	6.81234	3.50488	1.20047e-07	9.9645e-05
SLC22A16	6.75343	2.09687	0.000182964	0.0174235
SAA1	6.64222	5.36248	1.73248e-05	0.00381346
PLIN4	6.49884	7.267	9.38337e-05	0.0116524
SCARA5	6.42798	3.0212	4.59478e-06	0.00139354
TMPRSS15	6.33907	2.59382	4.61866e-05	0.00700393
CFD	6.28111	4.18629	2.12608e-06	0.000798343
FCRL3	6.25915	4.27922	6.13196e-08	7.43901e-05
DLGAP2	6.16488	2.57902	9.21327e-06	0.002413
UNC80	5.985	4.72791	1.12342e-09	2.95292e-06
OC90	5.87858	1.34884	0.000637263	0.0361015
MYH4	5.72789	3.19917	3.91688e-05	0.00625359
SNORD90	5.70886	5.3154	7.02684e-08	7.91574e-05
UNC45B	5.66549	2.54556	0.000328244	0.0248882
COL17A1	5.61308	3.14159	0.000421047	0.0283775
SNORD116-27	5.57041	2.92647	0.000114212	0.0132955
SNORD116-15	5.53235	6.76929	5.078e-13	5.94459e-09
PPP1R17	5.49323	1.59063	0.000100839	0.0121399
SLC5A9	5.45892	3.03992	0.000173896	0.0169972
ABCA12	5.43921	3.85488	8.6556e-05	0.0112055
ABCB5	5.42403	3.22128	6.72231e-05	0.00963795
GABRA4	5.38133	2.41247	0.000121276	0.0133751
SNORD114-1	5.37887	5.03043	5.32465e-05	0.00784813
PLA2G2D	5.29054	2.49272	0.000282027	0.022351
MYH7	5.28567	3.03153	0.000459196	0.0299255
LOC100505474	5.2623	3.29665	0.000305525	0.0239723
ST18	5.17721	3.48881	4.39172e-05	0.00672445
SNORD9	5.16148	4.78528	2.7173e-07	0.000164825
ALDH1L1	5.13782	3.72275	9.77228e-06	0.002413
FRMD7	5.0916	2.64639	0.00104811	0.047774
CNTN5	5.08823	3.12672	0.00108547	0.0484955
CR1	5.08391	4.12344	9.07979e-06	0.002413
LY9	5.0404	3.57446	0.000165925	0.016562
SNORD8	5.03563	9.49888	3.80527e-11	2.00043e-07
PRSS37	5.03497	1.61349	0.000178059	0.017228
KIAA1239	5.03111	3.00385	0.000277949	0.0222514
GUCY2D	5.0307	2.06989	0.000317988	0.0243446
DDX4	5.02868	2.27876	0.000120469	0.0133751
PAXBP1-AS1	5.00776	2.9092	0.000186546	0.017512
SNORD45A	4.99864	7.04353	9.31451e-08	8.83561e-05
ZBTB20-AS1	4.9986	1.72516	0.000824676	0.0416858
LEP	4.99808	4.59511	0.000921964	0.0441954
CHRDL1	4.96985	4.59766	4.73516e-05	0.00711221
ABCA9	4.93738	4.71316	5.65901e-05	0.00818792
C6	4.93099	3.8113	0.000463698	0.030013
CD28	4.90999	3.95763	0.000360001	0.0259533
IL33	4.89037	3.73352	0.000128973	0.0139267
SNORD116-23	4.88775	4.51005	3.02751e-07	0.00017684
NPHS1	4.84847	2.89142	2.65259e-05	0.00498024
SLC19A3	4.84179	4.23306	0.000364346	0.0259533
PKD1L3	4.82865	2.66962	2.99805e-05	0.00535924
AQP7P1	4.82739	4.19481	1.53857e-06	0.000638547
BEND4	4.81371	3.33407	2.87906e-05	0.00521904
ACTN3	4.80874	1.74471	0.000584896	0.0342914
FAM135B	4.79513	3.15542	0.000120893	0.0133751
INCA1	4.78422	2.43002	0.000161193	0.0161921
VWA3A	4.77933	3.39291	2.67856e-06	0.000938747
RAB44	4.73147	1.91768	0.00057599	0.0340223
IGSF1	4.72382	3.08404	8.7167e-05	0.0112055
SNAP91	4.71616	3.65161	0.000219405	0.0188128
ANKRD20A9P	4.70969	4.06232	2.38513e-06	0.000854907
ANO3	4.64399	3.28157	0.000876082	0.0431704
GPAM	4.63887	7.42095	1.51175e-07	0.000110948
ADCY10	4.62227	2.75276	0.000850189	0.0425448
PCDH15	4.58885	3.61993	0.000542093	0.0331654
SNORD116-24	4.56467	7.64412	7.53864e-13	5.94459e-09
PDK4	4.53126	7.91213	4.29049e-07	0.000225551
CYP3A5	4.51373	2.67764	0.000117866	0.0133751
CLCA2	4.50819	3.16546	0.000482058	0.0305749
SNORD116-22	4.48161	6.37092	4.22996e-07	0.000225551
SNORD116-16	4.44355	7.51843	1.6802e-08	2.64985e-05
LRRTM2	4.44323	2.78412	3.87126e-05	0.00625359
SNORD116-20	4.4372	5.96768	2.07659e-07	0.000136458
STXBP5L	4.42721	3.92036	0.000372764	0.0262449
ADAMTS18	4.37797	3.61942	0.000839762	0.042178
ATP8B5P	4.37628	2.42663	0.0010548	0.0478319
AKR1C3	4.34722	3.09379	0.000962408	0.045316
SEPP1	4.33407	7.50882	7.81195e-07	0.000373839
ZNF728	4.3277	2.0288	0.000246909	0.0204161
SNORD71	4.31266	4.76065	9.03906e-08	8.83561e-05
LPL	4.31133	6.89977	3.92962e-06	0.00122641
PDE3B	4.30945	5.08505	2.24303e-08	3.2159e-05
TSPAN32	4.30456	1.91413	0.000956052	0.045279
CNTN2	4.2959	2.63494	0.000264658	0.0212955
SNORD116-1	4.28954	6.61167	6.60258e-09	1.30162e-05
SNORD114-3	4.24962	2.9423	0.000730901	0.0392709
LOC283174	4.22704	3.2229	0.00038166	0.0265161
KNDC1	4.21316	2.99609	0.000197678	0.0179598
CYP27C1	4.20731	2.4391	0.000566234	0.033826
ATP2B3	4.19682	2.46345	0.000351635	0.025695
CNTN6	4.19108	3.37909	0.00107658	0.0484955
DNAH8	4.17208	4.37948	1.06867e-05	0.00259293
FMN2	4.17197	2.97628	0.000185203	0.0174901
ATP8A2	4.16465	3.99095	1.87772e-05	0.00401316
SNORD116-14	4.15485	4.40677	1.95775e-05	0.00406258
CAGE1	4.13175	2.21855	7.40459e-05	0.0103343
FSIP2	4.12831	3.67061	0.000223185	0.0190262
A1CF	4.11426	2.28202	0.00087138	0.0431704
EFCAB5	4.07535	2.16701	0.00091629	0.0440574
WDR17	4.05474	3.44238	0.000114652	0.0132955
SNORD102	4.04576	5.1575	6.50273e-06	0.00186463
ONECUT2	4.02845	3.48392	0.000466247	0.030013
SNORD116-2	4.00008	6.42567	1.16624e-10	3.67855e-07
RIMS1	3.98024	4.1174	3.07488e-05	0.00538822
TRHDE-AS1	3.97925	3.9143	0.000127525	0.0139215
SLIT1	3.96728	2.55221	0.000544661	0.0331654
TFAP2D	3.96179	1.41433	0.000886811	0.0431704
AOC3	3.95249	5.50458	0.000204604	0.0182709
TRABD2B	3.93031	2.23885	0.000317786	0.0243446
LIPE	3.92745	4.45319	1.05453e-06	0.000449485
SNORD99	3.90199	6.61676	3.05616e-06	0.0010478
G0S2	3.84005	5.72154	1.74097e-05	0.00381346
MPEG1	3.81171	5.80726	0.000120023	0.0133751
TEX15	3.80879	3.2677	0.000148756	0.0153335
SNORD87	3.80613	7.72522	2.65998e-08	3.49587e-05
FHL1	3.7961	5.0302	3.85636e-05	0.00625359
WHAMMP2	3.79606	3.06615	0.000110923	0.013055
SNORD127	3.78781	2.85032	0.00059537	0.034703
SNORD42A	3.76635	5.00961	0.000347685	0.0256231
SNORD27	3.76555	8.54848	1.54681e-08	2.64985e-05
SNORD91B	3.75934	4.94735	8.4305e-07	0.000373839
AOX1	3.75394	4.49592	0.00102851	0.0474286
SNORD116-8	3.75148	7.9813	3.65537e-06	0.00117651
ABCA6	3.72929	5.38143	0.000129809	0.0139267
SNORD52	3.72605	3.81827	3.66083e-05	0.00607736
ROCK1P1	3.7244	5.86632	1.00844e-07	8.83561e-05
CD36	3.72312	7.54843	0.000209037	0.0183471
CNKSR2	3.71546	4.55452	0.000100433	0.0121399
CD52	3.71093	4.30204	0.000965209	0.045316
FREM2	3.68448	3.72692	0.00109387	0.0487329
SNORD45B	3.68411	3.56843	0.000198635	0.0179598
MEGF11	3.67382	2.92164	0.000896797	0.0433846
FAIM3	3.64754	4.87673	8.08343e-06	0.00223656
TXLNB	3.64517	3.84425	0.000626426	0.0357948
CECR2	3.64354	3.91882	3.9256e-05	0.00625359
DPT	3.58887	4.71067	0.00110378	0.049036
C1orf115	3.55567	5.17178	2.31589e-05	0.00450912
PRKCB	3.55476	5.47234	0.000653841	0.0368031
SNORD63	3.55177	5.43427	5.53332e-06	0.00161604
ABCA10	3.53752	5.1334	3.98007e-05	0.00627696
SNORD119	3.44621	5.16869	1.50734e-07	0.000110948
SNORD46	3.43832	6.74917	1.60208e-07	0.000110948
DNAH10	3.3895	4.48868	1.87794e-06	0.000740426
SNORD60	3.38669	6.21583	3.32638e-06	0.00109293
BANK1	3.34713	5.68344	0.000754589	0.039935
SPTA1	3.33381	4.33007	0.00111807	0.049531
GNAL	3.32391	3.8195	0.000636145	0.0361015
SNORD89	3.31431	7.90252	2.20388e-06	0.000808311
KCNIP2	3.31201	4.07856	0.000445515	0.0294185
COL4A4	3.308	4.85335	0.000224758	0.0190573
ABCA8	3.28704	5.37045	0.000168518	0.0167151
TXK	3.26793	4.13246	0.000196543	0.0179598
LOC283663	3.26758	4.54664	0.000194476	0.0179361
SNORD61	3.22397	5.36228	3.31197e-07	0.000186547
GPR133	3.20002	3.43704	0.000228214	0.0192468
ACACB	3.17229	7.68426	9.97944e-08	8.83561e-05
SNORD12C	3.16364	4.84522	0.000340261	0.0255521
SNORD82	3.15493	3.65698	0.000505379	0.0315033
SNORD28	3.15032	4.39992	0.000393003	0.0270657
TTN	3.13504	7.88285	8.25647e-07	0.000373839
SNORD105B	3.13222	5.18538	0.000733909	0.0392709
GHR	3.1226	4.86195	0.000205057	0.0182709
SNORA18	3.08212	7.81172	1.9126e-05	0.00402182
GGTA1P	3.07369	3.78618	0.000939098	0.0447448
C16orf54	3.06982	3.299	0.000721056	0.0390783
SNORD57	3.0525	6.7284	5.53955e-05	0.00808928
FREM1	3.05136	4.49053	0.000344218	0.0256069
SNORD11	3.0337	3.80863	0.000998076	0.04657
ALDH1A1	3.01606	5.27931	0.000572516	0.0339442
SYNGR1	2.99833	3.78722	0.000859845	0.042778
SCN9A	2.9409	4.03877	0.00055947	0.0336635
PSMG3-AS1	2.93769	3.35129	0.000362456	0.0259533
SNORD96A	2.92348	3.66765	0.000709957	0.038743
SLC40A1	2.9079	6.68133	0.000320271	0.0244009
SNORD29	2.90311	6.24698	4.35296e-05	0.00672445
SLC4A4	2.88225	4.05087	0.000334735	0.0252589
CD37	2.86769	5.33465	0.00105712	0.0478319
SNORA20	2.86432	8.3675	1.10336e-05	0.00259717
RYR2	2.82626	5.34868	9.65595e-06	0.002413
SCARNA6	2.82048	6.33538	7.99349e-07	0.000373839
SESN1	2.80617	5.0231	2.35599e-05	0.00453126
SCD	2.80558	9.47684	0.00102289	0.0474286
SNORD33	2.75976	6.87939	1.54264e-05	0.00349114
SNORA54	2.72506	5.82896	0.000208351	0.0183471
LYZ	2.72125	6.67103	0.00108373	0.0484955
SNORD58A	2.71373	6.54768	0.000156316	0.0159663
SNORD21	2.70664	6.99846	4.69369e-06	0.00139668
GVINP1	2.69451	5.69902	0.00043494	0.0291891
SPTBN4	2.67325	4.14977	2.78436e-05	0.00511625
SNORD16	2.59674	4.57314	0.000603955	0.0349213
SNORD22	2.56936	9.23118	0.000109522	0.012987
SNORD81	2.54667	5.30186	0.000252118	0.0206525
KIAA1377	2.53627	4.01982	0.000724777	0.0391454
SNORD76	2.53246	8.60499	0.000170581	0.016814
SNORD110	2.52423	4.87969	0.000263662	0.0212955
LAMA2	2.51476	5.98574	0.000247256	0.0204161
PTGER3	2.4754	5.0958	0.000447685	0.0294185
SNORD104	2.45946	5.93456	0.000532962	0.0329622
IL7R	2.44629	6.46233	9.26162e-05	0.0115925
SNORD68	2.43449	6.81008	0.000470803	0.030183
CD84	2.4229	6.02225	0.000444828	0.0294185
ABLIM3	2.41465	5.25757	0.00101269	0.0471125
MCTP1	2.40269	5.35034	0.00104265	0.0476629
AKD1	2.38353	5.11561	3.02437e-05	0.00535924
LONRF2	2.37799	5.31231	1.88304e-05	0.00401316
CUBN	2.37619	4.67182	0.000245931	0.0204161
SNORD79	2.36304	6.46006	0.000780185	0.0406082
SCARNA5	2.34165	7.82116	3.96596e-06	0.00122641
SNORD55	2.33039	7.37771	0.000529095	0.0328518
CD53	2.313	5.45484	0.000882364	0.0431704
SNORA12	2.30756	7.0786	7.25577e-06	0.00204341
LAIR1	2.30552	4.88295	0.000667927	0.0372784
SNORD26	2.28052	8.32298	0.000351919	0.025695
CAT	2.22697	6.1601	3.23857e-06	0.00108671
TNXB	2.19201	6.60595	0.000485633	0.0306357
SNORD97	2.15664	7.6286	0.000142783	0.0149579
APOE	2.15075	8.13428	0.000802787	0.040976
C7orf41	2.12555	5.41692	0.000386001	0.0267001
SLCO2B1	2.1232	5.22109	0.000668935	0.0372784
TXNIP	2.12038	8.66915	9.56055e-05	0.0117796
ANK2	2.08001	6.11507	0.000776207	0.0406082
SNORA27	2.01043	6.385	0.000303679	0.0239466
HNMT	1.99643	5.10354	2.44188e-05	0.00463987
IL16	1.98288	6.03326	0.000616602	0.0354906
DOCK2	1.86677	6.84926	0.000199287	0.0179598
TXNDC16	1.86437	4.87018	0.000479022	0.0305749
ALDH2	1.78266	6.05548	0.000943822	0.0448344
BTG2	1.72095	6.31342	0.000187732	0.017519
ELMO1	1.64435	5.75626	0.000832841	0.041964
ZC3H6	1.52695	6.09696	0.000398717	0.0273398
PLEKHM2	-1.32656	6.90431	0.000705139	0.0386137
GPI	-1.33233	7.57925	0.00065574	0.0368031
ATP2A2	-1.34918	8.27788	0.00103257	0.0474771
RCC2	-1.51935	7.59706	0.000161025	0.0161921
TRIM28	-1.53098	7.3453	0.000544007	0.0331654
ACTN4	-1.54971	9.52532	0.00048273	0.0305749
PLXNA3	-1.56152	7.18586	0.000852462	0.0425448
MAP7D1	-1.5658	7.89653	0.00044616	0.0294185
EIF4G1	-1.5733	9.7374	0.000219489	0.0188128
WDR45B	-1.58201	6.44824	0.000776598	0.0406082
MYH10	-1.58429	9.41511	0.000965454	0.045316
VAV2	-1.59843	6.70154	0.000583667	0.0342914
SMARCA4	-1.61435	9.18618	0.000737061	0.0392709
FAM50A	-1.61977	7.5239	0.00105848	0.0478319
EPHB4	-1.6293	6.56483	0.000437585	0.0292421
MKI67	-1.64091	8.26536	0.000218566	0.0188128
UNC5B	-1.64474	6.13647	0.000685201	0.0377368
SPECC1	-1.65228	7.74528	0.000127996	0.0139215
PLCB3	-1.65504	6.55113	0.000121265	0.0133751
ALDOA	-1.65586	8.81443	0.00103918	0.0476422
NOTCH3	-1.65606	8.38774	0.000405169	0.027662
PLXNA1	-1.66464	7.90899	0.000156919	0.0159663
DSP	-1.67709	9.83708	0.000886893	0.0431704
INCENP	-1.68	7.58132	0.00102597	0.0474286
ZNF618	-1.68878	7.23926	0.000911822	0.0439766
WHSC1	-1.70724	8.05151	1.54955e-05	0.00349114
KIRREL	-1.70883	6.43525	0.000257486	0.020932
MYO10	-1.70884	8.68807	0.00049986	0.0312829
GRHL2	-1.71884	6.36611	0.000538039	0.0331461
LMTK2	-1.72375	6.57423	0.000365331	0.0259533
PELP1	-1.73421	7.21428	0.000883486	0.0431704
SH3BP4	-1.7456	6.11051	0.000625538	0.0357948
CENPF	-1.75375	7.81421	7.57896e-05	0.0104849
HDGFRP2	-1.75417	6.92569	0.000465438	0.030013
NACC1	-1.75714	5.88808	0.000346963	0.0256231
BST2	-1.78697	7.85501	0.000982108	0.0459609
WIZ	-1.78738	5.65857	0.000360832	0.0259533
TACC3	-1.79437	6.85267	0.000367083	0.0259608
FOXM1	-1.80919	5.59459	0.000823529	0.0416858
SMG5	-1.81002	7.61394	0.000413806	0.0281299
BMP1	-1.81957	6.19162	0.000779621	0.0406082
TPM4	-1.82469	10.1627	0.000415659	0.0281346
FAM129B	-1.86891	7.8874	0.000880897	0.0431704
KIF20A	-1.87376	5.20259	0.000793768	0.040976
IRAK1	-1.87462	7.46904	0.000100315	0.0121399
MDK	-1.87536	7.50499	0.000135474	0.0143906
LETM1	-1.87672	7.19084	8.05375e-05	0.0108136
LMNB2	-1.88347	6.67902	1.09354e-05	0.00259717
HDGF	-1.88689	8.3158	3.18593e-05	0.00552146
C7orf49	-1.91711	5.63907	0.000281659	0.022351
DKC1	-1.92553	7.02878	4.03847e-05	0.006306
HSPA5	-1.9307	9.27956	0.000560377	0.0336635
AP5B1	-1.93701	6.24697	0.00031602	0.0243446
MAP1S	-1.94567	5.24537	0.000246768	0.0204161
LEPRE1	-1.95861	6.51778	8.09083e-05	0.0108136
PDLIM7	-1.97944	6.53393	8.02236e-05	0.0108136
OAS3	-1.99451	7.5792	0.000674625	0.037463
USP5	-2.00641	6.43894	0.000143215	0.0149579
TUBA1C	-2.01667	6.21273	0.000209402	0.0183471
ARHGEF17	-2.01924	7.23422	0.000377938	0.0263737
IGFBP2	-2.01973	7.30963	0.000215806	0.0188037
SLC39A14	-2.02854	6.28281	0.000796544	0.040976
RAI14	-2.04134	7.59043	8.81033e-05	0.0112055
PKM	-2.0613	9.64235	8.03919e-05	0.0108136
COL18A1	-2.09513	10.1662	0.000802034	0.040976
DDR1	-2.09928	7.4055	0.000736333	0.0392709
AJUBA	-2.12084	5.19302	0.000786519	0.0408033
PFKP	-2.12155	6.40417	0.000315268	0.0243446
MYH14	-2.13027	8.44111	0.000683161	0.0377368
SPAG5	-2.1363	5.34503	9.14902e-05	0.0115431
TSPAN17	-2.15168	4.92577	0.000896574	0.0433846
BCAM	-2.15885	8.62372	2.12787e-05	0.00425854
MCM4	-2.17123	6.42765	1.70572e-06	0.000689767
CELSR1	-2.19763	8.19269	0.00071331	0.0387918
VWA1	-2.20708	6.26614	3.35454e-05	0.00575048
PTK7	-2.2126	7.72945	5.20949e-05	0.00775084
MICALL2	-2.21584	5.90505	0.000183394	0.0174235
DBN1	-2.23106	8.65149	9.64893e-06	0.002413
SOX4	-2.25783	8.36137	9.14613e-06	0.002413
TPM2	-2.28169	8.70161	0.000354623	0.0257731
HELZ2	-2.28696	7.78164	0.000189893	0.0176165
VDR	-2.29268	5.98014	7.17236e-05	0.0100996
PXDN	-2.30967	8.63087	0.000108687	0.0129856
PRC1	-2.34046	5.90253	2.13197e-05	0.00425854
PTMS	-2.40643	9.20046	8.56834e-05	0.0112055
MMP14	-2.42842	9.1875	0.000802839	0.040976
CKAP4	-2.43669	6.86496	2.78991e-05	0.00511625
CDR2L	-2.46089	5.24833	8.77383e-05	0.0112055
TEAD4	-2.47076	5.01866	0.000310418	0.0242356
ELF3	-2.49268	7.36108	0.000174595	0.0169972
TONSL	-2.51527	6.49611	0.000686734	0.0377368
SLC4A2	-2.5289	7.2585	8.5335e-07	0.000373839
COL4A2	-2.5297	10.2906	0.000135958	0.0143906
C21orf58	-2.53777	4.71251	0.000757604	0.0399604
ARMC5	-2.5667	4.42173	0.000561379	0.0336635
SLC16A3	-2.58491	5.76999	0.000747165	0.0396752
HSPA1B	-2.58721	7.34468	0.000569077	0.0338676
KIAA1199	-2.60198	6.67174	1.35973e-05	0.00315358
JAG2	-2.6153	5.44424	1.97694e-06	0.000760447
FEN1	-2.65134	4.73306	0.000596316	0.034703
SBK1	-2.65258	5.22537	0.00108529	0.0484955
VEGFA	-2.65662	9.39104	0.000450794	0.0294999
MYBL2	-2.67685	5.66421	2.31077e-05	0.00450912
KIFC1	-2.72302	6.1415	0.000180989	0.0174047
PRSS8	-2.72326	5.0177	0.000252738	0.0206525
PLAU	-2.99481	7.1421	2.13319e-05	0.00425854
MIR3687	-3.00866	10.3117	0.000810899	0.0412538
RIPK4	-3.0525	5.55669	0.000376448	0.0263737
LOXL2	-3.07961	7.20158	7.31931e-07	0.000372364
C14orf80	-3.11118	4.89356	0.000604496	0.0349213
MACROD1	-3.13535	4.03788	0.00063866	0.0361015
UBE2C	-3.25054	5.08483	3.59259e-05	0.00602753
ISG15	-3.27496	6.36378	0.000115839	0.013335
TNFRSF12A	-3.31575	4.94985	0.000488142	0.0306713
MIR3648	-3.34206	12.3641	0.00055259	0.0335188
ITGA11	-3.35887	7.04056	0.000930364	0.0444629
NDRG1	-3.67223	9.07427	0.000341862	0.0255521
COL11A1	-3.77033	9.64426	3.4139e-05	0.00578932
RSAD2	-3.77243	7.28085	8.6632e-05	0.0112055
EGLN3	-4.32748	5.40094	0.000147599	0.0153144
MMP11	-6.01918	8.12401	7.03169e-05	0.0099907
