# Supplementary material for: Adipocyte-like signature in ovarian cancer minimal residual disease identifies metabolic vulnerabilities of tumor-initiating cells
Source: JCI Insight. 2021 Jun 8;6(11):e147929. doi: 10.1172/jci.insight.147929 (PMC8262282; doi:10.1172/jci.insight.147929)
Supplement: Supplemental Table 4 [file jciinsight-6-147929-s103.xlsx]

## Sheet: Table S4
“Exceptional Responders” post-chemo versus "Poor Responders" post-chemo
Gene ID	logFC	logCPM	PValue	FDR
SNORA24	-4.76022	6.87631	2.75896e-11	5.15871e-07
KRT18	3.50209	8.36216	1.52625e-10	1.42689e-06
DNAH9	-5.93555	5.11126	1.02632e-09	6.39674e-06
SNORD79	-4.24907	6.68868	1.59172e-09	7.4405e-06
SNORD29	-4.69261	6.5561	2.82576e-09	1.05672e-05
SNORD99	-5.29673	7.03395	1.75289e-08	4.81665e-05
SNORD47	-3.74409	6.56384	1.99105e-08	4.81665e-05
SNORD27	-4.7049	8.96473	2.21476e-08	4.81665e-05
MYH4	-7.63026	3.64054	2.31842e-08	4.81665e-05
MDK	3.25748	8.33969	3.35543e-08	6.27399e-05
SNORD119	-4.44054	5.55234	4.46555e-08	7.0868e-05
MYT1L	-10.7168	3.18416	4.54816e-08	7.0868e-05
C6	-7.74613	4.25542	5.32911e-08	7.6649e-05
PLIN1	-9.21676	7.78767	7.31066e-08	9.76391e-05
SNORD58A	-3.92386	6.85194	1.04609e-07	0.000130398
ISYNA1	3.86473	6.43336	1.55294e-07	0.00018148
SNORD46	-3.66653	7.17416	1.68542e-07	0.000185377
SNORA23	-3.15545	8.19539	2.3057e-07	0.00023008
USP32P1	-7.33099	3.95499	2.33796e-07	0.00023008
KRT8	3.47073	9.04582	2.93303e-07	0.000274209
SERPINA5	4.31899	5.24867	3.71583e-07	0.000323788
RBM47	2.5989	7.31653	3.80968e-07	0.000323788
ROCK1P1	-3.43483	6.31991	4.45912e-07	0.000359071
BCAM	2.95412	8.97542	4.79973e-07	0.000359071
CIDEA	-11.5596	4.15896	4.80093e-07	0.000359071
SYCE1	-8.8537	2.69506	5.37922e-07	0.000386849
SNORD54	-4.34854	4.73927	7.05155e-07	0.000488333
ZMIZ1	2.84363	8.47284	7.39268e-07	0.000493673
MYH16	-7.68692	3.70257	7.7694e-07	0.000500939
SNORD44	-4.8546	6.62249	8.90595e-07	0.000555078
IGF1R	2.52946	8.18348	9.92236e-07	0.000598478
C6orf10	-9.35773	2.5918	1.08998e-06	0.000620803
UGT2A3	-10.4118	2.75002	1.09565e-06	0.000620803
EMX2OS	3.319	7.24552	1.20038e-06	0.000636377
THRSP	-7.79636	5.04097	1.21394e-06	0.000636377
LPL	-7.32648	7.3517	1.25039e-06	0.000636377
FGF7	-4.36002	5.60268	1.27649e-06	0.000636377
MUC5B	-4.15844	6.41036	1.29331e-06	0.000636377
PNOC	3.2985	5.44298	1.32806e-06	0.000636718
CCL18	-10.6292	4.38462	1.67087e-06	0.00078105
XIST	-2.932	9.85401	1.84557e-06	0.000841669
ADAM7	-10.082	2.44667	2.06448e-06	0.000919085
LOC440970	-8.15485	3.46462	2.1646e-06	0.00094125
COL17A1	-6.13387	3.59548	2.44098e-06	0.00103731
TSIX	-3.45573	5.13859	2.71346e-06	0.00112747
SNORD61	-3.69679	5.74781	2.97428e-06	0.00120898
C20orf112	2.49458	6.94267	3.11127e-06	0.00123776
SNORD36C	-4.32667	5.05679	3.3825e-06	0.0012908
EBF1	-3.19687	5.88526	3.38266e-06	0.0012908
ARX	-10.418	2.69721	3.45726e-06	0.00129288
SNORD63	-3.8351	5.85627	3.57534e-06	0.00131082
TUSC5	-7.62061	4.95484	3.68001e-06	0.00132325
FAM177B	-6.45399	3.59762	3.91203e-06	0.00138013
CALCRL	-3.30067	5.84688	4.67971e-06	0.00162039
SNORD24	-4.08488	5.42699	5.20304e-06	0.00176885
FRMD7	-8.98436	3.05964	6.11107e-06	0.00204044
TNFSF8	-5.08456	3.90475	6.36988e-06	0.00208954
SNORD15A	-3.46025	9.39216	7.22975e-06	0.00229661
ST14	2.57618	7.26864	7.24677e-06	0.00229661
LMNB1	3.03936	7.11043	7.81074e-06	0.00241777
MCM2	2.71517	6.8717	7.88769e-06	0.00241777
CD34	-3.75134	5.40395	9.83643e-06	0.00296648
CD1B	-9.81355	2.08824	1.04399e-05	0.00307921
SNORD111B	-4.48896	4.87144	1.05396e-05	0.00307921
BMP10	-8.57057	2.29695	1.08635e-05	0.00312501
DNAJB6	2.18778	5.89017	1.12285e-05	0.00318105
HFE2	-9.10405	2.34862	1.1492e-05	0.00320711
CD36	-5.54098	7.96823	1.1737e-05	0.00322734
PLEKHA6	2.41959	6.24279	1.20528e-05	0.00326614
SNORD56	-5.01242	5.16503	1.27706e-05	0.00341122
USP5	2.21564	6.35873	1.33895e-05	0.00351899
IGF2	4.55983	6.59455	1.35505e-05	0.00351899
AKR1C2	-6.02982	4.18557	1.46497e-05	0.00372735
SNORA22	-3.13919	7.55274	1.47515e-05	0.00372735
SNORD76	-3.38526	8.91271	1.56244e-05	0.00389528
CALCA	-10.6887	3.02553	1.68112e-05	0.00410689
HAO1	-9.96803	2.22212	1.69125e-05	0.00410689
LIPE	-3.90706	4.90664	1.73147e-05	0.00411322
SLC22A24	-10.0548	2.27243	1.73786e-05	0.00411322
CCDC8	2.36125	5.97426	1.77759e-05	0.00415467
SCN2A	-4.2984	4.17572	1.83261e-05	0.00418003
HTR4	-8.1336	1.96628	1.83315e-05	0.00418003
DGKB	-9.7823	2.10434	1.90383e-05	0.0042889
THSD4	3.31122	8.24648	1.98255e-05	0.00441306
SLC24A4	-5.47927	3.25493	2.02278e-05	0.00444963
KAT6B	2.92465	9.49557	2.04734e-05	0.0044513
SNORD45A	-3.82531	7.57111	2.09194e-05	0.00449598
MS4A1	-7.46102	6.31514	2.13047e-05	0.00452677
GRM5	-5.58508	3.461	2.21922e-05	0.00461062
SNORD12B	-3.10442	5.54188	2.21925e-05	0.00461062
ABCA12	-3.70271	4.39383	2.26586e-05	0.00465572
GPRC5B	2.38548	6.96409	2.31992e-05	0.00471498
RASGRF2	-3.6397	5.02543	2.34881e-05	0.00472236
C19orf21	3.66939	5.42443	2.41611e-05	0.00479598
SIM1	-9.44088	3.42181	2.43672e-05	0.00479598
KRT76	-9.67133	1.92301	2.52376e-05	0.00491369
SLCO3A1	2.42711	5.87812	2.54909e-05	0.00491369
GRIK1	-6.31545	3.11291	2.61726e-05	0.00494746
ITGAD	-5.34285	3.45208	2.63138e-05	0.00494746
ANGPTL2	-3.44687	5.4102	2.64598e-05	0.00494746
SNORA70	-2.61756	6.81636	2.74535e-05	0.00508243
TCL1A	-9.38167	2.78362	2.82196e-05	0.0051484
SLC5A9	-6.52748	3.5012	2.83953e-05	0.0051484
LSR	2.25602	6.95994	2.86359e-05	0.0051484
FAM198B	-2.57231	5.90923	2.97123e-05	0.00529104
MCM4	2.53752	6.43349	3.01118e-05	0.00529104
CCDC38	-8.54251	2.78586	3.06961e-05	0.00529104
FCRL3	-5.27314	4.7555	3.09503e-05	0.00529104
SNORA5A	-2.74959	5.61129	3.09999e-05	0.00529104
MOG	-10.9682	3.26854	3.11271e-05	0.00529104
APOA1	5.18975	5.18393	3.17365e-05	0.00534602
NTF3	3.75337	5.30105	3.25012e-05	0.00540398
SNORD22	-3.06992	9.56903	3.28026e-05	0.00540398
COL6A6	-2.94488	6.0878	3.29476e-05	0.00540398
ERGIC3	1.93858	7.19584	3.32759e-05	0.00541037
ABCA9	-5.57445	5.18335	3.35768e-05	0.00541224
SNORA14B	-3.05833	7.05433	3.39236e-05	0.0054214
SNORD59A	-3.84051	4.99222	3.49561e-05	0.00553906
CD5L	-9.45976	1.77548	3.60055e-05	0.00565502
AFP	-10.2598	2.6498	3.62927e-05	0.00565502
DIO1	-8.67915	1.77667	3.70795e-05	0.00572985
TNNT2	3.7012	6.81028	3.75632e-05	0.00575703
SNORA45	-3.20311	6.91995	3.98714e-05	0.00606
BST2	3.07722	8.60961	4.01882e-05	0.00606
INCA1	-6.12892	2.84597	4.08694e-05	0.00611341
PRKCSH	2.27107	8.67331	4.13005e-05	0.00612887
WDR87	-4.6703	4.57283	4.62696e-05	0.00681018
PALMD	-2.78353	6.43476	4.66202e-05	0.00681018
SCG5	4.47444	5.56814	4.76644e-05	0.00688612
CADPS	-3.95208	4.28326	4.78765e-05	0.00688612
LOC100505817	-9.56399	1.94943	4.88869e-05	0.00697777
FCER2	-10.9204	3.56535	5.17853e-05	0.00728266
LOC93432	-9.61626	1.76023	5.2095e-05	0.00728266
SNORD8	-3.91606	10.0265	5.21915e-05	0.00728266
DLG5	2.80068	8.68738	5.34737e-05	0.00735305
ACADL	-6.06992	3.31691	5.40787e-05	0.00735305
CYP4F22	-9.43257	1.74183	5.41961e-05	0.00735305
SNORA6	-2.66015	6.43822	5.4269e-05	0.00735305
CREB3L3	-10.0334	2.23838	5.55939e-05	0.00747838
NEXN	-2.67848	6.4398	5.70016e-05	0.00761298
SNORD38B	-4.37026	5.08526	5.89903e-05	0.00779784
SNORA26	-3.68541	6.17934	5.95514e-05	0.00779784
LOC157273	-7.40433	2.68702	5.96369e-05	0.00779784
JUP	2.38492	7.62331	6.12312e-05	0.00794959
C3P1	-8.07868	1.97526	6.16478e-05	0.00794959
DSG2	2.20255	6.87711	6.29254e-05	0.00802245
CD160	-5.97908	2.90193	6.30709e-05	0.00802245
TEX14	-4.90243	3.64975	6.56972e-05	0.0082862
ABCC8	-6.9796	2.44246	6.60308e-05	0.0082862
PLIN4	-6.72502	7.80079	6.73825e-05	0.00839945
SNORD28	-3.71071	4.77801	6.84795e-05	0.00847966
FKBP4	2.01224	7.40493	6.92062e-05	0.00851327
CLCA3P	-7.73041	1.35196	6.97773e-05	0.00852743
SNORD87	-3.61001	8.19068	7.11488e-05	0.00863857
CD70	-8.3313	2.53565	7.2359e-05	0.00872882
IMPG2	3.05319	6.91458	7.32204e-05	0.00877612
PTMS	3.16909	9.5157	7.44502e-05	0.00886668
IGF2BP3	5.05768	7.05232	7.59963e-05	0.00891865
MYO1H	-6.30119	2.99523	7.60071e-05	0.00891865
SLC14A2	-7.74712	2.37605	7.72418e-05	0.00891865
DCLK1	-2.63523	5.9358	7.75599e-05	0.00891865
CCKAR	-9.8984	2.14183	7.75616e-05	0.00891865
SCARNA4	-3.7546	7.00128	7.77484e-05	0.00891865
ELTD1	-3.62654	5.0754	7.90347e-05	0.00895744
OTX2	-9.59482	1.74386	7.91383e-05	0.00895744
SNORA48	-2.73858	7.84473	7.95238e-05	0.00895744
MALSU1	3.66237	6.49125	8.16561e-05	0.00914255
LEP	-6.57696	5.0695	8.27529e-05	0.0092102
PPP1R1A	-5.36732	4.37123	8.35017e-05	0.00922566
CCDC85C	2.41617	5.81553	8.56843e-05	0.00922566
LOC286238	-9.28549	1.44126	8.58879e-05	0.00922566
ARF3	1.86596	7.27762	8.62023e-05	0.00922566
MROH2B	-9.09811	2.29635	8.64158e-05	0.00922566
YAP1	2.47338	7.60818	8.6944e-05	0.00922566
FLJ35424	-9.87328	2.19058	8.71676e-05	0.00922566
LOC283663	-4.48692	4.87542	8.71868e-05	0.00922566
C16orf88	2.12136	6.44249	8.73455e-05	0.00922566
SNORD71	-3.89487	5.23731	8.78259e-05	0.00922566
GSTM5	-6.74664	2.01154	8.86922e-05	0.00926462
RGSL1	-5.108	3.66869	9.08284e-05	0.00943505
SLC16A7	-4.00573	5.44914	9.21627e-05	0.00952076
EMX2	3.13891	7.25614	9.51876e-05	0.00977922
CPN1	-8.05855	1.85373	0.000100937	0.0102967
LINC00324	-4.74317	3.61035	0.000101326	0.0102967
ATP1B1	2.15184	6.73626	0.000102812	0.0103912
ITIH3	-9.0188	2.21427	0.000103756	0.0104284
ARSF	-9.32559	1.50975	0.000104545	0.0104284
MIR663A	2.94828	9.61873	0.000105195	0.0104284
ANKRD26P1	-6.37676	3.48497	0.000105826	0.0104284
SCARA5	-4.88614	3.53748	0.000105968	0.0104284
OGN	-7.20344	3.27578	0.000107364	0.0105104
GPR112	-5.70491	3.1311	0.000108882	0.0105737
ELF3	2.23177	6.84517	0.000109141	0.0105737
SNORD90	-5.09732	5.82117	0.000110383	0.0105904
IL31RA	-6.45834	3.08191	0.000110718	0.0105904
SNORD57	-3.43315	7.11051	0.000111261	0.0105904
SNORD9	-4.08989	5.30575	0.000111797	0.0105904
BPIFA1	-9.52504	1.64431	0.00011286	0.0105904
SPIRE2	2.85692	5.12305	0.000113076	0.0105904
ZAN	-4.25474	3.72472	0.000113278	0.0105904
C1QTNF9	-6.79551	2.44052	0.000114055	0.0106099
CABP5	-8.65561	1.69796	0.000114637	0.0106113
ECM2	-3.15025	5.2925	0.000115443	0.0106332
MYOC	-6.95286	2.77439	0.000116213	0.0106517
KLB	-6.6667	3.66568	0.000117369	0.0106621
POTEF	4.6395	5.45865	0.000117971	0.0106621
CNTN6	-5.5075	3.78127	0.000118215	0.0106621
SLAMF6	-3.50096	4.87392	0.000118607	0.0106621
OTOA	-6.89571	2.14757	0.000119928	0.0107293
NAB2	2.18397	5.86001	0.000120712	0.0107367
SNORD59B	-4.16818	5.25824	0.000121159	0.0107367
KIF3B	1.93394	6.65723	0.000125961	0.0110162
SLC22A6	-7.02337	1.67979	0.00012605	0.0110162
AGXT	-9.51746	1.7882	0.000126081	0.0110162
POTEE	3.87531	5.57196	0.000126843	0.0110312
PDIA6	1.81172	8.07107	0.000130299	0.0112291
LOC100129520	-7.20502	2.05328	0.000130319	0.0112291
BEND4	-3.93363	3.82849	0.00013295	0.0113572
NR2E1	-9.7643	2.13324	0.000133021	0.0113572
SNORA12	-2.42077	7.41712	0.000134989	0.0114728
SNORA3	-3.32354	7.43897	0.000135882	0.0114965
BIRC8	-9.63202	1.98954	0.000136518	0.0114983
PCYT1B	-6.43782	2.24202	0.000137892	0.0115407
SNORD52	-4.13232	4.23222	0.000138257	0.0115407
SNORA65	-3.21167	6.21352	0.000141271	0.0116964
ASS1	2.62218	7.50005	0.000141609	0.0116964
AQP7P1	-3.96822	4.69982	0.000141998	0.0116964
LCE6A	-9.13675	1.28199	0.000145247	0.0118797
PRPF6	2.25756	8.9243	0.000145495	0.0118797
C2orf16	-8.74992	2.13836	0.000146924	0.0119194
CANX	1.96426	9.97339	0.000147565	0.0119194
LOC100093698	-8.0083	3.0251	0.000147987	0.0119194
SPATS1	-7.92996	2.01916	0.00014853	0.0119194
STIP1	2.01811	6.88334	0.000149425	0.01194
SNORA67	-3.32334	4.95585	0.000151789	0.0120772
ABCA10	-3.4581	5.57872	0.000153084	0.0121286
TBC1D3P5	-9.1235	1.38311	0.000155489	0.0122673
MKNK1-AS1	-7.49194	2.42594	0.000157367	0.0123633
COL19A1	-3.80006	4.83714	0.00015957	0.0124484
CNR1	-4.13514	3.8174	0.000159782	0.0124484
LY6E	2.08297	7.98995	0.000160681	0.0124665
WASH1	5.24144	3.41501	0.000167549	0.0129377
HEPACAM	-7.13126	3.05442	0.000168139	0.0129377
KCNK10	-8.14632	2.11586	0.000170523	0.0130674
MIA2	-10.5696	2.78356	0.00017321	0.0132191
PLA2G4E	-6.5002	3.14287	0.000176154	0.0133891
GLP1R	-10.3496	2.59023	0.000178879	0.0135379
PHGDH	2.02096	6.43058	0.000179559	0.0135379
SPACA7	-9.71299	1.83539	0.000182027	0.0136688
DHRS2	3.89678	5.0981	0.000183562	0.0136803
HIST1H1C	2.59995	7.96202	0.000183824	0.0136803
SMAD6	3.19588	5.64179	0.000184416	0.0136803
PPP1R16A	3.17312	5.08714	0.000185106	0.0136803
SAGE1	-8.05538	2.70913	0.000188468	0.0138739
SMARCA4	1.86379	9.13051	0.000191076	0.0140107
NCL	1.96759	11.1803	0.0001925	0.0140442
LOC100507066	-9.74257	1.90199	0.000193034	0.0140442
LOC100144602	-10.1644	2.46316	0.0001938	0.0140453
GPAM	-4.00854	7.95091	0.000195359	0.0141023
CELF2	-2.54314	6.52443	0.000196095	0.0141023
ANTXR2	-2.61079	6.70974	0.000198479	0.0141747
PLEKHG3	1.98614	6.79517	0.000198619	0.0141747
CXXC5	2.20347	6.39663	0.000199393	0.0141758
GPD1	-4.70197	6.29905	0.000201591	0.014218
FGB	-9.56273	1.96661	0.000201801	0.014218
GVINP1	-2.84924	6.05262	0.000203017	0.014218
CPSF1	2.13928	7.54742	0.000203027	0.014218
GAPDH	2.05265	9.22014	0.000204323	0.0142554
CXorf36	-3.03105	4.66647	0.000208597	0.0144034
COL22A1	3.25434	8.1114	0.000209504	0.0144034
PSAPL1	-8.87649	1.00292	0.000210687	0.0144034
ANKRD55	-6.48344	2.52686	0.000211643	0.0144034
DNAJB11	1.97391	6.94232	0.000212104	0.0144034
SLC2A2	-7.36766	1.71805	0.000212369	0.0144034
FCRLA	-10.407	2.99025	0.000212565	0.0144034
LOC100505474	-6.16791	3.76647	0.000212608	0.0144034
TPTE	-4.56559	3.59666	0.000219015	0.0147566
CRISP1	-9.39684	1.55472	0.000219672	0.0147566
SNORD34	-3.26224	4.94	0.000220189	0.0147566
NR4A1	3.38435	6.65762	0.000221089	0.014764
SNORD21	-2.91602	7.37364	0.000223249	0.0148552
NID1	-2.51679	6.46086	0.000224452	0.0148823
AIM2	-5.28707	3.65057	0.000235034	0.0155289
HORMAD1	-6.33341	3.90314	0.000238217	0.0156757
BANK1	-3.46929	6.08322	0.000239492	0.0156757
ABCA6	-4.07829	5.8135	0.000239772	0.0156757
BMP15	-8.92665	0.938443	0.000241306	0.0157149
DPT	-3.79623	5.13139	0.000242053	0.0157149
PKP2	2.10283	6.4621	0.000243498	0.0157159
CATSPER1	-8.27755	1.18061	0.000243749	0.0157159
CMAHP	-2.88054	5.07596	0.000245282	0.0157605
SNORD26	-2.79298	8.62214	0.00024685	0.0158069
SNORD10	-2.78476	11.2833	0.000250158	0.015964
FAM9A	-6.16106	2.89857	0.000251867	0.0159935
ABRA	-7.91978	1.26217	0.000252331	0.0159935
ARHGAP36	-5.9143	3.42518	0.000254457	0.0160738
MEST	2.46569	6.73158	0.000256732	0.0161629
SNORD102	-4.1635	5.61315	0.000258824	0.0162399
C1orf127	-7.36952	2.65444	0.000262125	0.016324
FCRL1	-7.57112	5.4556	0.000262645	0.016324
PLA1A	-6.88079	1.8858	0.000262784	0.016324
ACSM5	-9.36006	1.83488	0.000265754	0.0164129
LRRC59	2.30191	7.09945	0.00026597	0.0164129
MS4A2	-8.08551	2.19221	0.000266986	0.0164214
ATP8A2	-3.8887	4.44574	0.000268186	0.0164411
LOC440243	-7.3959	1.2209	0.000269471	0.0164447
RSPH6A	-5.64119	3.33781	0.000270003	0.0164447
HIST2H2BE	2.26955	5.60772	0.000271585	0.0164595
CHRNA2	-6.66121	2.26189	0.000272439	0.0164595
LGALS3BP	2.23345	8.20996	0.000272887	0.0164595
LOC286370	-8.78658	1.93867	0.000277755	0.0166992
CTNND1	1.92938	6.28239	0.000279976	0.0167788
MEIS1	2.10719	8.05623	0.00028142	0.0168115
RPN1	2.08563	8.87135	0.000283725	0.0168459
PRC1	2.51416	5.75079	0.000284484	0.0168459
ULK2	-2.86626	4.9936	0.0002847	0.0168459
TM9SF4	1.84485	6.99914	0.000289202	0.0170584
ARHGAP24	-2.81668	4.95397	0.000290609	0.0170874
NACC1	1.98965	5.84222	0.000292204	0.0170923
TMC3	-8.07594	2.08998	0.000293084	0.0170923
LPPR5	-10.0383	2.19578	0.000293434	0.0170923
NDUFA13	1.98308	6.11355	0.000296561	0.0172208
MUC4	-4.83687	8.07764	0.000298955	0.0172445
CHERP	2.01256	6.83565	0.00029899	0.0172445
LOC339975	-9.12321	1.30486	0.000299736	0.0172445
CELSR1	2.19036	7.89073	0.000303884	0.0174295
PDIA4	1.8781	8.74199	0.000305158	0.0174433
PIGT	1.79433	6.43073	0.00030599	0.0174433
VCL	1.88273	8.23211	0.000310279	0.0176203
CPA3	-7.873	1.58985	0.00031098	0.0176203
ZNF503	2.0684	5.95039	0.000313059	0.0176453
CIC	2.23884	7.87516	0.000313309	0.0176453
PRDM9	-5.57815	3.36125	0.000315856	0.0177354
KLK6	2.96518	5.6414	0.000318828	0.0177676
AQP2	-8.5474	1.6711	0.000319178	0.0177676
FMO2	-4.2157	5.28263	0.00031928	0.0177676
KLF5	2.44017	6.59465	0.000320458	0.0177802
DNAJB7	-9.9997	2.25853	0.000323131	0.017856
HDGF	1.93396	8.08922	0.000324925	0.017856
PUF60	1.89006	7.39643	0.000325721	0.017856
TRAP1	2.34507	7.21821	0.000326406	0.017856
CATSPERD	-9.84558	2.00375	0.0003266	0.017856
TPX2	2.31482	6.78597	0.000331599	0.0180765
C17orf102	-9.85536	2.08318	0.000336795	0.0183064
ATCAY	-9.60103	1.84154	0.000338829	0.0183635
NBL1	-4.56082	2.87072	0.000343682	0.0185336
FAM205B	-9.75299	2.00898	0.000344278	0.0185336
EIF4G1	1.73079	9.62729	0.00034494	0.0185336
ZRANB2-AS1	-6.7439	2.18179	0.000346218	0.018549
PRAMEF2	-6.93047	1.0077	0.000352071	0.0187753
SNORD93	-9.24761	2.25027	0.000352452	0.0187753
CRP	-7.5759	2.08129	0.00035949	0.0190959
A1CF	-5.85729	2.63107	0.000363109	0.019155
AKR1D1	-8.86402	0.957202	0.000365544	0.019155
WWC1	2.39094	6.88242	0.000366029	0.019155
MYH1	-5.87741	3.08222	0.000366221	0.019155
STEAP4	-3.91139	5.512	0.000366568	0.019155
DNAH10	-3.79098	4.87146	0.00036675	0.019155
HM13	1.91687	6.70704	0.000373076	0.0194311
FOXI2	-8.8403	0.828653	0.000380644	0.0197702
FAM169B	-9.21614	1.63402	0.000388065	0.0200998
GUCY2D	-6.38197	2.4683	0.000392776	0.0202518
TNRC18	1.89417	8.84067	0.000393166	0.0202518
ADCYAP1R1	-4.19241	3.37431	0.000395372	0.0203095
SERPINA6	-9.07614	1.05443	0.000400074	0.020427
PLEKHG7	-7.75462	2.35343	0.000400605	0.020427
LOC100133461	-9.1951	1.30553	0.000400937	0.020427
C1orf173	-4.29297	3.30206	0.000404445	0.0205497
KCTD1	2.24843	5.85647	0.000411583	0.0206928
CD1E	-6.2131	2.17952	0.000412607	0.0206928
HABP2	-6.76059	2.11047	0.000413646	0.0206928
PNLIPRP1	-9.65385	1.85502	0.000414089	0.0206928
IGFBP2	2.24887	7.23275	0.00041447	0.0206928
HYOU1	1.97967	8.10887	0.000414962	0.0206928
PCSK1N	4.83496	2.80922	0.000415007	0.0206928
SAMD11	3.53679	5.24839	0.000416959	0.0207165
AKT3	-2.42676	6.05823	0.000417699	0.0207165
PAX5	-6.15727	4.47257	0.000421092	0.0208296
SNORD42A	-4.64638	5.41706	0.000425642	0.0209991
SNORD81	-3.40749	5.59596	0.00043008	0.021098
ADIPOQ	-6.75201	7.38855	0.000431017	0.021098
UNC5B	1.96864	6.13509	0.000432458	0.021098
SNORA18	-3.34479	8.21142	0.000432584	0.021098
LYPD4	-9.19148	1.27248	0.000434295	0.021098
AMBN	-8.27878	1.17319	0.000434478	0.021098
HNRNPUL1	1.81076	8.30568	0.000435732	0.021098
HNRNPAB	2.16907	7.27768	0.000437729	0.021098
SRRM2	2.40061	11.9296	0.000438785	0.021098
LOC145820	-9.81664	2.06205	0.000439375	0.021098
LOC415056	-9.33594	1.461	0.000440058	0.021098
SESN1	-2.30153	5.45752	0.000444071	0.0212359
HAR1A	-8.50298	0.589352	0.000447239	0.0213329
MYH14	2.27027	8.25944	0.000450383	0.0213755
RS1	-9.20368	1.29255	0.000451325	0.0213755
FLJ46300	-9.4642	1.85333	0.000451563	0.0213755
MYCN	4.28502	4.64418	0.000454346	0.021453
TNFRSF12A	3.0428	4.35685	0.000455714	0.0214633
LOXHD1	-3.24956	4.18973	0.00045775	0.021505
DPP4	-2.56851	4.79173	0.000460937	0.0215721
ABCA8	-3.0791	5.81663	0.000462424	0.0215721
LOC100130331	-6.82538	2.28165	0.000462638	0.0215721
TF	-3.42933	4.21921	0.000463912	0.0215777
RBM20	-4.12541	3.7511	0.000466047	0.0216232
DDX49	2.22064	5.36932	0.000468311	0.0216468
NGFRAP1	2.24222	7.397	0.000468871	0.0216468
TDRD1	-6.56063	1.80222	0.00047484	0.0218684
FAM151A	-9.49357	1.64743	0.000477557	0.0218978
TFRC	2.43966	7.03991	0.000477821	0.0218978
EMC10	2.11897	6.34253	0.000483537	0.0219862
PLEKHS1	-5.96249	3.77665	0.000483779	0.0219862
LMAN1	1.9214	7.7755	0.000484196	0.0219862
FBXW10	-5.79174	2.81275	0.000484454	0.0219862
KIR3DX1	-7.8066	0.821771	0.000490899	0.0222248
ELAVL4	-8.35403	1.48074	0.000496617	0.0224293
SNORD105B	-2.97663	5.60689	0.00049942	0.0225016
C1orf94	-8.86926	1.78454	0.000501292	0.0225316
LOC158435	-7.73409	2.41173	0.000503265	0.0225661
GBP7	-6.15384	2.12275	0.000507962	0.0226184
LYZL6	-9.55306	1.65059	0.000508011	0.0226184
TRIM67	-5.69549	2.93478	0.00050806	0.0226184
CACNA2D3-AS1	-7.60065	2.17371	0.000509626	0.0226342
PLAC9	-6.82204	2.04405	0.000514739	0.0228071
RBM42	1.81124	6.18785	0.000518513	0.022818
JAM2	-3.05529	4.9304	0.000518577	0.022818
JUND	2.41927	7.70502	0.000518894	0.022818
PDK4	-3.91043	8.44105	0.000519866	0.022818
CNTN2	-5.50022	3.01721	0.000522695	0.0228884
GUCY2EP	-5.62596	2.58965	0.000525041	0.0229374
COL4A4	-3.23256	5.28428	0.00052816	0.0230199
DES	2.67623	5.41837	0.000529458	0.0230228
HDLBP	1.74281	9.69721	0.000531446	0.0230557
FUT9	-6.52571	4.44203	0.000537841	0.0232791
SLC22A3	-6.32129	3.48425	0.000542737	0.0234367
CA5A	-9.18862	1.58981	0.000545111	0.023485
FAM90A2P	-9.80876	1.98772	0.00054711	0.0235169
SNORD36A	-3.43839	4.66536	0.000548827	0.0235366
HDGFRP2	2.33433	7.11425	0.000554415	0.0236186
GPR64	3.92553	8.16432	0.000554509	0.0236186
KIRREL	1.92037	6.37423	0.000556477	0.0236186
MYL10	-10.0268	2.1276	0.000556754	0.0236186
SV2C	3.78068	3.73963	0.000557054	0.0236186
AURKAIP1	2.02654	5.79013	0.000562351	0.0237504
DCC	-3.96968	3.85417	0.000562703	0.0237504
HSPA2	2.61589	5.21538	0.000564747	0.023783
SNORD55	-2.64031	7.70826	0.000566947	0.0237999
GUCA1A	-8.41925	2.16173	0.000567695	0.0237999
UGT3A1	-7.81569	2.3378	0.000571824	0.0239194
GEMIN4	2.45879	4.83119	0.000574829	0.0239914
SP6	3.43469	4.14907	0.000577726	0.0240586
FABP4	-7.06352	8.15733	0.000579612	0.0240835
GPR26	-6.56388	2.93141	0.000583873	0.024105
FLJ41941	-7.18149	0.976928	0.000584224	0.024105
H1F0	2.3528	7.82466	0.000584557	0.024105
CLVS2	-9.57531	1.69993	0.000585286	0.024105
EMR4P	-5.53952	2.90076	0.000587494	0.0241396
C15orf55	-8.2866	1.52126	0.000588709	0.0241396
PAGE4	-7.1296	2.7932	0.00059276	0.0242526
TDGF1	-7.42213	0.786945	0.000595781	0.0243229
ILF3	1.54517	8.71777	0.000599814	0.0244343
TNFAIP8L3	-6.25251	1.6657	0.000602925	0.0245076
ASB15	-6.27762	2.04561	0.000606605	0.0245306
DAOA	-7.77631	1.70527	0.000607369	0.0245306
CCDC70	-9.68036	1.80481	0.000607428	0.0245306
GC	-9.80892	1.91023	0.000616499	0.0247417
CEBPE	-9.04992	1.35812	0.000616557	0.0247417
GRHL2	1.84899	6.24089	0.000616624	0.0247417
AWAT2	-9.29748	1.5608	0.000619316	0.0247965
DBN1	1.82718	8.05221	0.000622284	0.0248283
SLC44A2	1.99239	7.40041	0.000622954	0.0248283
SNORD38A	-3.28096	4.75517	0.000624094	0.0248283
EFCAB5	-6.05091	2.51336	0.000626624	0.0248761
NAV2-AS4	-8.93591	1.37654	0.000630056	0.0248932
BAI3	-3.84845	3.59017	0.00063052	0.0248932
CIDEC	-5.53925	3.91089	0.000631684	0.0248932
DDRGK1	2.38992	7.95776	0.000633421	0.0248932
TMEM8A	2.09391	5.61865	0.000633713	0.0248932
EPCAM	2.57641	7.41552	0.000642169	0.0251671
TBATA	-9.74981	1.84192	0.000643377	0.0251671
CTNNA2	2.74095	4.19667	0.000650313	0.0253853
DSP	2.20779	9.98344	0.000658496	0.0256512
SCRN1	2.02041	6.3821	0.000662401	0.0257496
PPP1R3A	-6.06816	3.57185	0.000665121	0.0258017
TMPRSS11D	-9.44923	1.69355	0.000678293	0.0261626
C15orf60	-8.70412	0.916795	0.000678619	0.0261626
FLJ22184	3.58143	4.19232	0.000678621	0.0261626
SNORD116-15	-3.58349	7.33117	0.000681546	0.026169
LRP2	2.9	7.36462	0.000681587	0.026169
CRYBB1	-8.88069	1.26722	0.000686419	0.0262605
TRIML2	-9.06594	1.40408	0.00068745	0.0262605
PZP	-3.68805	3.80164	0.000688687	0.0262605
HNRNPA0	1.97225	6.6886	0.000689588	0.0262605
SLC45A4	2.11244	5.16754	0.000694217	0.0263656
CHTF18	2.32984	5.82296	0.000695168	0.0263656
NRSN1	-6.6729	1.67733	0.000701687	0.026559
FAM47C	-7.94421	1.61221	0.00070592	0.0266478
SNORD91B	-3.89177	5.38513	0.000706883	0.0266478
PAQR8	-2.89062	4.2112	0.000708446	0.026653
C10orf120	-9.52918	2.51776	0.00071646	0.0267526
F9	-9.35162	1.52467	0.000716941	0.0267526
MIR143HG	-2.48663	5.82724	0.000716996	0.0267526
SYT9	-5.83752	3.23861	0.000718533	0.0267526
SNORD117	-4.88005	3.52678	0.000718822	0.0267526
SNORA21	-2.49817	7.33563	0.000720023	0.0267526
SNORD41	-3.11533	5.3308	0.00072111	0.0267526
FAM110D	-6.33643	1.56561	0.000724656	0.0268309
KIAA1239	-5.61678	3.44924	0.000726147	0.026833
APOL5	-9.59397	1.7328	0.000729016	0.0268809
FOXP2	-4.31968	3.5447	0.000730317	0.0268809
LDB2	-2.64304	5.01476	0.000735819	0.0269828
DMRTC2	-6.4798	3.19174	0.000736106	0.0269828
MCF2L2	-3.96087	4.17104	0.000737908	0.0269828
ERVV-1	-7.37647	0.704523	0.000738964	0.0269828
P4HA2	2.46333	6.41206	0.000740401	0.0269828
C8orf33	2.28583	6.31964	0.000741746	0.0269828
NCAPD2	1.64136	7.26816	0.000743309	0.0269835
BMX	-6.70941	1.7796	0.00074465	0.0269835
LSAMP-AS3	-9.17194	1.32116	0.000754806	0.0272986
ATP1A1	1.59693	8.20948	0.00075672	0.0273149
RBP1	1.96588	6.31676	0.000758462	0.0273251
LOC253573	-5.82551	2.42366	0.000759937	0.0273256
GDEP	-6.9872	1.64547	0.000762457	0.0273636
ZCCHC13	-8.84977	1.29902	0.000773108	0.0275929
NRGN	3.46338	3.48998	0.000773229	0.0275929
AQP7	-4.26522	4.98515	0.000773274	0.0275929
FGF5	-9.03989	1.22752	0.000776751	0.0276428
PTGER3	-2.59699	5.44835	0.000777628	0.0276428
LOC646168	-9.36564	1.47242	0.000783231	0.0276753
ABCC12	-5.28876	3.20517	0.000783307	0.0276753
NPIPL3	2.79074	4.36885	0.000784053	0.0276753
CTTNBP2	2.49452	7.23972	0.000785562	0.0276753
HOXD3	2.60206	5.34013	0.000785945	0.0276753
SSFA2	2.40249	8.33259	0.000794335	0.0279182
RGAG1	-8.75783	1.06102	0.000797679	0.0279831
ARSH	-7.67932	0.772324	0.000800274	0.0280216
DNTT	-6.67422	2.30828	0.000815001	0.0284839
KIAA0319	-4.04973	3.96128	0.000818232	0.0285435
SERPINA13P	-9.25124	1.24981	0.000822592	0.0286421
AQP8	-8.79692	1.03942	0.000824607	0.0286455
ARHGEF6	-2.4705	6.03199	0.000825754	0.0286455
SLAMF9	-9.60825	1.70359	0.000829705	0.0287293
MC2R	-6.91358	0.565405	0.000840384	0.0290453
SNORD42B	-4.29032	4.7425	0.000843162	0.0290875
HOXA13	-7.6026	1.07651	0.000851259	0.0293109
SNORA40	-3.13948	4.84728	0.000852772	0.0293109
LHCGR	-8.70428	0.690429	0.000854538	0.0293177
GALNT6	2.03617	5.46075	0.000858899	0.0293929
SNORD15B	-2.3201	10.6513	0.000861622	0.0293929
EGR1	2.53822	8.30105	0.000863664	0.0293929
KIF1A	2.34776	8.19437	0.000865423	0.0293929
TMEM233	-8.66103	1.68652	0.000866554	0.0293929
SEMA3B	2.05928	5.91026	0.00086857	0.0293929
LPHN2	2.2782	7.31046	0.000868922	0.0293929
IL16	-2.2092	6.31333	0.00087125	0.0293929
ALDOB	-7.62371	2.5589	0.000871569	0.0293929
SIGLEC1	-2.31795	5.29797	0.000872449	0.0293929
SCARNA21	-2.84087	9.68863	0.000875127	0.0294301
TM4SF1	2.16226	6.82205	0.000887676	0.0296977
APOF	-7.23484	0.849545	0.000889848	0.0296977
CCDC172	-6.31248	1.54497	0.000890253	0.0296977
CYCS	2.3344	6.86761	0.000891315	0.0296977
ZYG11A	-4.77818	3.17427	0.000892015	0.0296977
C8B	-6.89458	2.57555	0.000893356	0.0296977
SLC9A9	-2.87536	3.96879	0.000894202	0.0296977
CACNG2	-8.63349	1.08364	0.000896563	0.0297233
DNMT1	1.63685	7.83211	0.00090048	0.0298003
SNORD94	-2.22246	6.37726	0.000902709	0.0298213
SNORD104	-2.66701	6.27575	0.00090652	0.0298944
C17orf77	-9.6179	1.86377	0.000908634	0.0299113
IDH2	1.83006	6.3399	0.000917307	0.0301123
SSX7	-8.94537	1.15648	0.000919635	0.0301123
EEF1D	1.92642	9.00503	0.000920558	0.0301123
SNORA16A	-2.3949	5.99287	0.000923176	0.0301123
RFX4	-5.62363	2.56402	0.000924208	0.0301123
VSX1	-6.43138	2.44902	0.000925339	0.0301123
MROH9	-5.46296	3.23719	0.000926012	0.0301123
PODXL	2.63755	9.06736	0.000931179	0.0301908
SLC7A1	1.90907	5.73872	0.000932347	0.0301908
FAM47B	-9.32446	1.45184	0.000936654	0.0301908
GAPT	-5.62053	3.49198	0.00093739	0.0301908
LMNB2	2.00994	6.51616	0.000938783	0.0301908
KRT37	-9.00276	1.37468	0.000942148	0.0301908
PPP1R17	-5.62972	2.02658	0.000943051	0.0301908
FAM5C	-8.21451	1.49505	0.000943148	0.0301908
C12orf40	-10.0117	2.11915	0.000944384	0.0301908
LOC728012	-9.2733	1.38643	0.000944572	0.0301908
SNORD66	-4.28786	5.4922	0.000951382	0.0303566
LOC339505	-7.5462	3.33023	0.0009662	0.0307768
QPRT	1.98051	5.37879	0.000970189	0.0307879
GZMK	-5.70728	3.65909	0.000971155	0.0307879
GPI	1.49503	7.50183	0.000971579	0.0307879
ADAMTS15	2.65035	5.21912	0.000974489	0.0307879
SMYD1	-8.24002	1.7972	0.000976724	0.0307879
ANKRD6	1.90235	6.4992	0.000977364	0.0307879
CNGA2	-8.87817	1.31787	0.000978074	0.0307879
SLPI	2.7199	6.53124	0.000982219	0.0308665
SERPINC1	-5.73046	1.73217	0.000985941	0.0309314
LOC100507194	-8.82688	1.18035	0.000998745	0.0312356
EVPL	2.60768	7.39828	0.00100212	0.0312356
SNORD127	-4.43702	3.22861	0.00100498	0.0312356
ANKRD20A19P	4.26257	5.83617	0.00100564	0.0312356
SNORD116-22	-3.56699	6.88879	0.00100743	0.0312356
SHANK2-AS3	-6.24541	1.21278	0.00100915	0.0312356
G0S2	-3.74347	6.19346	0.00101072	0.0312356
LOC728989	-5.35675	2.80659	0.00101086	0.0312356
FGFR1	1.88349	7.98948	0.00101107	0.0312356
BCL2L1	1.77102	6.38968	0.00101234	0.0312356
U2AF2	1.77252	7.59818	0.00101469	0.0312564
CRYBA1	-9.29704	1.31851	0.00101797	0.0312653
XRCC1	1.96452	5.46897	0.00101926	0.0312653
NRXN1	-4.58864	3.73632	0.00101999	0.0312653
FAM110C	2.91269	4.13861	0.00102642	0.0314107
GPR139	-8.56942	1.02212	0.00103046	0.0314558
PLAT	2.36445	6.77285	0.00103125	0.0314558
SPOCK2	2.74955	8.766	0.00103597	0.0315037
S1PR4	-7.53055	2.14449	0.00103619	0.0315037
CENPF	2.17197	7.88245	0.0010382	0.0315134
OR2A2	-9.28923	1.4353	0.00104393	0.0316359
SNORD1C	-2.90844	4.15698	0.00105262	0.0317409
NIPA1	-3.4121	4.06634	0.00105375	0.0317409
CHD4	1.5155	9.30156	0.00105807	0.0317409
NPY5R	-9.49297	1.80459	0.00105872	0.0317409
SBF1P1	-5.56228	1.53696	0.00105991	0.0317409
PAPPA	-3.35916	4.68918	0.00106126	0.0317409
SCARNA1	-4.01584	4.36161	0.00106183	0.0317409
HTR3E	-6.05725	3.54368	0.00106192	0.0317409
HSPA5	1.80319	8.93231	0.00106267	0.0317409
SNORD116-16	-2.81141	8.08828	0.00106607	0.0317915
PRAME	2.6455	6.27017	0.00107562	0.0318796
PCDHB8	4.08986	3.42573	0.00107811	0.0318796
OR6A2	-9.29579	1.33898	0.00107903	0.0318796
WISP2	-5.54835	3.06339	0.00107954	0.0318796
JAKMIP3	-3.64025	3.72561	0.00108067	0.0318796
PKM	2.06793	9.36603	0.00108075	0.0318796
GPC1	1.86678	6.01244	0.00108095	0.0318796
MUC2	-4.4006	3.40253	0.00108284	0.031885
SRRT	1.79671	8.23285	0.00108551	0.0319132
FTLP10	-8.78873	1.10499	0.00109381	0.0321068
PTPRN2	-3.71896	3.78752	0.0010957	0.032112
SNORA27	-3.52004	6.57352	0.00110555	0.0323441
GREB1	1.98972	5.7702	0.00110787	0.0323441
KRI1	1.72295	7.08791	0.00111107	0.0323441
CRB2	2.4564	5.38382	0.00111116	0.0323441
KCNG4	-8.44344	0.768085	0.00111227	0.0323441
FAF2	1.74404	6.47075	0.00111802	0.0324537
PLEKHB1	2.81523	4.03161	0.00111951	0.0324537
SNORD36B	-4.03695	3.10285	0.00112346	0.032497
CR2	-4.83824	4.74427	0.00112448	0.032497
PAPSS2	-2.68083	4.20413	0.00112782	0.0325137
PIP	-9.24593	1.41642	0.0011302	0.0325137
ANXA11	1.5894	7.33266	0.00113151	0.0325137
ERVFRD-1	-7.2059	0.964771	0.00113201	0.0325137
CCND1	1.90981	7.48	0.00113426	0.0325282
ADCY10	-4.33773	3.2088	0.00113896	0.0326128
CSRP1	1.5892	6.88144	0.00114745	0.0327732
SNORA20	-2.88029	8.76471	0.00114806	0.0327732
S1PR1	-3.30434	5.25219	0.00115374	0.0328851
LINC00606	-9.24921	1.60175	0.00115603	0.0329003
TGFBR2	-2.11131	7.43856	0.00116501	0.0331055
KRT72	-7.98375	1.86686	0.00116861	0.0331573
MAB21L1	-6.55518	2.02472	0.00117606	0.0333182
IGSF5	-8.66532	1.09087	0.00117812	0.0333259
GTF2F1	1.95412	7.59857	0.00118119	0.0333623
B4GALNT2	-9.60059	1.6515	0.0011847	0.0334112
LARP1	1.51423	8.64935	0.0011883	0.0334622
GABRE	2.73896	6.24548	0.00119126	0.0334761
ANK1	-3.58811	4.4089	0.00119386	0.0334761
CFD	-3.8878	4.74217	0.00119563	0.0334761
COL9A3	4.66518	7.19214	0.00119822	0.0334761
APEH	1.80654	5.85847	0.00119942	0.0334761
SV2B	-4.89783	3.53363	0.00119954	0.0334761
ZP4	-8.69961	0.970106	0.00120368	0.0335145
GBA3	-9.02578	1.24084	0.0012045	0.0335145
SNORD82	-3.57177	4.02547	0.00120825	0.033569
FLJ33581	-7.40296	0.771094	0.00121526	0.0337137
CREBBP	1.83971	8.95872	0.00121725	0.0337187
ADAMTS16	-3.96975	4.03892	0.0012194	0.0337271
SLC22A9	-9.41718	1.46121	0.00122116	0.0337271
MS4A6A	-2.57666	5.89871	0.00122526	0.0337904
LOC284632	-7.12991	0.896423	0.00122893	0.0338418
IER2	1.66455	6.99628	0.00123533	0.0339476
SNORA37	-2.99494	5.075	0.00123641	0.0339476
SUN5	-6.40766	2.04799	0.00124266	0.034041
PRSS54	-9.37486	1.43477	0.00124381	0.034041
LOC729987	-8.05463	0.167142	0.00124527	0.034041
STAB2	-4.07154	3.9347	0.0012568	0.034301
LOC100652770	-9.27926	1.404	0.00125895	0.034301
GGT6	3.47435	3.50496	0.00126126	0.034301
CIB3	-7.75738	1.3413	0.00126212	0.034301
KCNU1	-7.15443	1.23312	0.00126493	0.0343276
TRIM51	-7.83397	1.75315	0.00126998	0.0344147
SIN3B	2.03794	7.5647	0.00127281	0.034433
INCENP	1.97652	7.56012	0.00127434	0.034433
CDH10	-6.10919	1.92413	0.00127768	0.0344734
TMOD1	2.18421	5.74075	0.00128737	0.0346764
TRIM40	-9.05803	1.22341	0.00129055	0.0346764
BTNL3	-5.53233	2.15385	0.00129077	0.0346764
BRD4	1.602	8.43937	0.00129873	0.0348404
RBFOX3	-7.06792	3.32357	0.00130287	0.0349013
CAPZA3	-9.03067	1.1716	0.00130969	0.0350253
LRMP	-3.18086	4.81912	0.00131146	0.0350253
C5orf60	-7.97891	0.194314	0.00131312	0.0350253
MAGEA3	-9.02738	1.12804	0.00131629	0.0350597
POM121L10P	-5.60089	3.26818	0.00132883	0.0353435
MEF2C	-1.9619	6.87331	0.00133301	0.0353588
BRD8	1.64351	7.35694	0.00133319	0.0353588
SNORA7B	-2.48468	6.24415	0.00135329	0.0358412
SLC5A7	-6.85613	2.05808	0.00135721	0.0358942
SULT1C3	-7.01078	0.857224	0.00136505	0.0359826
SLC25A18	-5.15578	3.21371	0.00136507	0.0359826
PRAMEF4	-9.1422	1.39666	0.00136633	0.0359826
IQCA1	2.06572	5.68581	0.00137125	0.0360615
GSS	2.11975	5.46648	0.00137618	0.0361387
KRT82	-7.84037	2.56863	0.00137853	0.0361387
MIR3687	2.90203	9.85705	0.00137999	0.0361387
NRG3	3.21476	6.14509	0.0013853	0.036227
MAP1S	2.12419	5.1529	0.00139247	0.0363637
MYO1A	-3.46928	3.17666	0.00139492	0.0363768
CCDC79	-6.84971	2.11359	0.00140564	0.0364481
ARHGAP23	1.77587	6.11367	0.00140587	0.0364481
SLC9A3R1	2.5227	6.6435	0.00140828	0.0364481
RFX8	-5.0285	2.73154	0.00140996	0.0364481
TRPM1	-4.65559	3.361	0.00141055	0.0364481
ASCL4	-8.71052	0.80926	0.00141079	0.0364481
CES1P1	-8.29884	0.758551	0.00141132	0.0364481
ZNF215	-5.12679	3.56381	0.00141324	0.0364481
MS4A8B	-7.65015	1.91727	0.00142555	0.0367148
SNORD114-26	-8.97698	0.98768	0.00144436	0.0371479
KIAA1161	3.10092	4.9635	0.00145236	0.0372523
CLDN2	-8.55341	0.878606	0.00145409	0.0372523
SNORA54	-2.44332	6.24378	0.00145439	0.0372523
C20orf173	-7.8454	1.79426	0.00145862	0.0372971
SLC1A6	-9.3103	1.57168	0.00146174	0.0372971
VPREB3	-9.32135	1.68443	0.00146212	0.0372971
MS4A10	-6.69129	1.99883	0.00148051	0.0377022
MKI67	2.12469	8.38144	0.00148433	0.0377022
SIX2	-7.00313	0.837755	0.00148598	0.0377022
PCDH19	1.99507	6.003	0.00148607	0.0377022
RPS24	1.91711	8.42597	0.00149034	0.0377594
EPS8L1	2.26155	6.78314	0.00149963	0.0379432
SPO11	-8.92205	1.29044	0.00150524	0.0379971
LRIT1	-9.72658	1.96397	0.00150582	0.0379971
SNORD116-24	-2.98011	8.20874	0.00151125	0.0380826
KRT19	2.57604	7.77527	0.0015227	0.0383196
LOC728606	-5.81398	1.88077	0.0015264	0.038361
PNLIP	-7.93331	1.18025	0.00153824	0.0386067
USH2A	-3.16949	4.74305	0.0015437	0.0386919
SNAP91	-4.73322	4.10889	0.00154979	0.0387925
ALYREF	2.64589	5.2718	0.00155454	0.0388222
JMJD8	1.86396	5.23553	0.00155793	0.0388222
SPATA19	-6.11662	1.79372	0.00155913	0.0388222
HOXD4	2.83575	4.7301	0.0015602	0.0388222
CLDN3	2.24073	5.91817	0.00156136	0.0388222
BANF2	-8.71371	0.877871	0.00156588	0.0388828
CD37	-3.44281	5.67273	0.00157141	0.0389684
GPIHBP1	-3.14476	3.9121	0.00158162	0.0391696
CACNA2D4	-3.09735	3.99508	0.00158768	0.0392228
FAM150A	-9.25017	1.33243	0.001588	0.0392228
MLLT4	1.79509	8.74495	0.00159169	0.0392228
LINC00461	-7.56542	2.4349	0.00159222	0.0392228
CAPN5	1.86563	5.328	0.00159425	0.0392228
SCRIB	1.92787	7.76349	0.00160149	0.0393491
C10orf71	-5.69175	2.43424	0.00160673	0.0393575
RAX	-8.85867	1.09154	0.00160819	0.0393575
SNORA46	-4.41393	3.68513	0.00161132	0.0393575
FGF23	-8.50268	0.990088	0.00161351	0.0393575
MDFIC	-2.16717	5.83454	0.00161631	0.0393575
AMPD1	-7.61615	2.16229	0.00161707	0.0393575
BSPH1	-8.52918	0.623798	0.0016175	0.0393575
MEGF8	1.45211	6.53025	0.00162269	0.0393575
CHEK2P2	-9.38405	1.35543	0.00162368	0.0393575
LOC388813	-8.48077	0.642104	0.00162703	0.0393575
LOC286059	-7.84797	2.48988	0.00162715	0.0393575
PFKM	2.00002	5.98809	0.00162855	0.0393575
PROKR2	-6.69599	0.661932	0.00162919	0.0393575
LOC100506874	-8.273	0.605476	0.00163867	0.0395352
ADAD1	-6.49866	1.81782	0.00164078	0.0395352
PIEZO2	-2.44408	6.26976	0.00166181	0.0399547
ARHGAP31	-1.91904	6.21386	0.00166247	0.0399547
APLP1	2.44838	4.70873	0.00166587	0.0399852
DGAT2	-3.61495	5.68413	0.00166895	0.0400078
GPR82	-8.55212	2.31957	0.00168089	0.0402279
ZNF516	1.84959	5.45167	0.00168244	0.0402279
SSRP1	1.48749	7.6235	0.00169423	0.0404103
TLE2	2.86121	5.18229	0.00169439	0.0404103
EBF2	-4.23287	3.32564	0.00169769	0.0404375
CYS1	-4.29198	2.60688	0.00170065	0.0404564
ADAMTSL3	-2.70541	4.25838	0.00170914	0.0405707
HSPA9	1.96893	8.57357	0.00170979	0.0405707
LIM2	-8.3559	0.470815	0.00171482	0.0406385
PEG10	2.42344	7.83269	0.0017231	0.0407829
SNORA25	-2.78616	6.08585	0.0017295	0.0408828
FEN1	2.99219	4.70639	0.00173184	0.0408864
CDX1	-8.51112	1.03067	0.00174378	0.0411163
DAB2	-2.16116	7.07629	0.00175287	0.0412785
DNM3OS	-2.60673	4.82757	0.00175783	0.0412861
SPHKAP	-5.38205	3.86253	0.00175805	0.0412861
NEIL1	-3.00241	3.42056	0.00176334	0.0412861
MIR497HG	-4.79569	2.75579	0.00176359	0.0412861
ITM2C	1.67008	6.71427	0.0017661	0.0412861
PLA2G3	-8.372	0.662559	0.00176953	0.0412861
CDC37	1.5356	8.45644	0.00177068	0.0412861
ANGPTL3	-10.0502	2.15241	0.00177085	0.0412861
ACSL1	-2.70098	7.22141	0.00177512	0.041334
LCT	-4.68323	3.28528	0.00178213	0.0414456
LRRC8C	-2.0356	5.14256	0.0017844	0.0414468
LGR5	4.70265	4.70325	0.00178717	0.0414597
KLHL7	2.4097	6.26007	0.00179134	0.041505
AHCY	1.63404	6.30266	0.00180087	0.041674
LIX1	4.4372	5.53368	0.0018091	0.041753
FAM71D	-6.96576	1.80521	0.00180923	0.041753
TSGA13	-8.76157	0.757088	0.00181478	0.041753
IDO2	-4.70674	2.51841	0.00181497	0.041753
FAM171A1	1.63385	6.04344	0.00182113	0.041753
HMP19	-6.92343	2.27284	0.00182647	0.041753
GOLGA8I	-8.69663	0.720854	0.00182682	0.041753
H2BFM	-8.42998	0.709051	0.0018298	0.041753
HIST1H2BG	3.07078	4.97103	0.00183258	0.041753
POM121L1P	-9.20785	1.21015	0.00183338	0.041753
PPARGC1B	1.63712	6.5641	0.00183374	0.041753
GPNMB	-2.36176	7.83502	0.00183745	0.041753
SATL1	-8.52606	0.803421	0.00183841	0.041753
NOP16	2.03252	4.98567	0.00184022	0.041753
TMPRSS11B	-7.60326	0.79054	0.00184434	0.041753
C10orf131	-6.22713	2.9767	0.00184443	0.041753
PDE3B	-2.84633	5.63231	0.00184605	0.041753
LOC286083	-7.45843	1.28289	0.00184837	0.041753
SLC22A8	-8.62882	0.816026	0.00184918	0.041753
DDX41	1.48184	6.75266	0.00185515	0.041753
CALR	1.69367	9.91039	0.00186029	0.041753
LINC00538	-6.9146	0.487802	0.00186672	0.041753
LOC731424	-8.76812	0.789372	0.00186696	0.041753
OR4D10	-9.20075	1.1446	0.00186801	0.041753
EBP	2.59285	4.29615	0.00186849	0.041753
TUBB4B	1.94862	7.2195	0.00186972	0.041753
DEFB129	-6.7235	0.237738	0.00187076	0.041753
FAM159A	-8.61425	2.07979	0.00187259	0.041753
KRT2	-6.51331	2.63386	0.00187285	0.041753
SLFN14	-9.23756	1.77132	0.0018748	0.041753
MAL	2.65004	4.58666	0.00187514	0.041753
PVRL2	1.6683	6.29132	0.00187574	0.041753
DTX1	-3.06063	3.94278	0.00188014	0.0418013
TERC	3.0276	6.27827	0.00188282	0.0418112
LOC440905	3.62925	5.34229	0.00188728	0.0418605
DDR1	2.02762	7.07071	0.00189499	0.0419818
MGAT4B	1.63597	6.41676	0.00191099	0.0422861
CLDN6	4.38521	4.91847	0.00191391	0.0423005
WT1	2.08811	7.74002	0.00192549	0.0425063
MYF5	-7.06875	1.00654	0.00192799	0.0425112
C15orf43	-7.96702	0.278308	0.00193054	0.0425173
PRDM7	-5.47445	3.06534	0.00193778	0.0426265
NUDC	1.59008	7.57164	0.00194383	0.0427093
FLJ42102	-8.43202	1.7386	0.00194809	0.0427528
AOC3	-3.57952	5.98811	0.00195746	0.042908
ZIM3	-5.84856	3.11371	0.00196467	0.0430156
DAG1	1.65398	6.72757	0.00196816	0.0430416
GPR113	-4.54261	3.15271	0.00197452	0.0431305
AKD1	-1.91999	5.53081	0.0019795	0.0431887
CDH23	3.26452	8.51769	0.00198544	0.0432677
PRRC2B	1.58981	9.41495	0.00199522	0.0434224
ZNF282	1.90358	5.76002	0.00199718	0.0434224
TUBA1C	2.18547	6.06608	0.0020184	0.0438327
TFG	1.72264	6.82215	0.00202191	0.0438581
SNORA71A	-1.83083	5.98362	0.00202711	0.0439199
FUS	1.75015	8.08362	0.00203051	0.043923
FAM170A	-5.30975	2.34987	0.00203195	0.043923
SEC24C	1.67647	7.49535	0.00204149	0.0440782
GKN1	-8.8893	0.807044	0.00204668	0.0440891
DGKI	-3.50842	3.89309	0.00204785	0.0440891
GRIA1	-4.91367	3.27267	0.00204906	0.0440891
SNRNP200	1.47239	9.3336	0.00205409	0.0441464
BEX4	1.81484	5.97079	0.00206916	0.0443765
SNORD49A	-3.91292	3.76927	0.0020704	0.0443765
DKFZp686K1684	-9.68414	1.85748	0.00207388	0.0443765
FAM32A	1.75286	6.695	0.00207429	0.0443765
XPR1	1.91583	7.18449	0.00207711	0.0443861
DUOXA2	-7.21947	0.643015	0.00209067	0.0446248
NUPL2	3.55425	7.08097	0.00209496	0.0446394
UBE2L6	1.94644	6.39803	0.00209613	0.0446394
C19orf55	2.16186	5.45426	0.00210511	0.0447797
HMGB3	2.13978	6.36154	0.00211476	0.044933
CTNNA1	1.68576	8.32606	0.00211712	0.044933
LOC339622	-8.23984	1.72346	0.00212933	0.0450951
ANGPT2	-2.82404	4.85872	0.00212959	0.0450951
MYO5A	-1.68316	6.98659	0.00213998	0.045264
CDH2	2.09662	5.93419	0.00214417	0.045274
FARSA	1.75502	5.97199	0.0021453	0.045274
CCDC6	1.67017	7.59263	0.00215244	0.045277
HECW2	-2.13362	5.2215	0.00215272	0.045277
SNORA50	-3.13616	3.56743	0.00215382	0.045277
LPHN1	1.87087	6.05546	0.00215513	0.045277
CNOT3	1.57514	7.1053	0.00216187	0.0453677
CDHR3	-5.1324	2.67008	0.00217217	0.0455328
CACNA1E	-2.04008	5.87914	0.00219387	0.0459168
PQBP1	1.88498	5.95817	0.0021954	0.0459168
AQPEP	-4.69781	3.17477	0.0022102	0.0461446
ST18	-4.09594	4.00145	0.00221123	0.0461446
IL19	-6.02679	2.1594	0.00221751	0.0462241
TM4SF5	-8.60208	0.758234	0.00222815	0.0463941
KIAA1217	2.01625	9.51031	0.00223493	0.046469
TNNT1	3.38466	6.07239	0.00223672	0.046469
TOP1MT	1.44515	6.28768	0.00224122	0.0464875
CKAP4	1.69355	6.00303	0.00224271	0.0464875
ATP2B4	1.43862	8.74499	0.00224515	0.0464875
SPATA31E1	-8.95764	1.13766	0.00224755	0.0464875
UNG	1.92462	4.59487	0.00226108	0.0467156
SLC4A10	-2.94644	3.88889	0.00226984	0.0467822
PRELP	-2.91027	5.71224	0.00227066	0.0467822
TRIM55	-4.49393	3.08567	0.00227181	0.0467822
BRD3	1.50391	6.65809	0.00227702	0.0468379
TBX5-AS1	-6.48611	1.6507	0.00229687	0.0471877
LMAN2	1.52282	7.07838	0.00229907	0.0471877
PAX1	-7.16333	0.697971	0.00231508	0.0474642
FOSB	2.99133	6.44777	0.00232924	0.0477023
COPE	1.73219	6.50691	0.00233181	0.0477025
CACNA1C-IT3	-8.68493	0.722674	0.00233571	0.0477302
PWRN2	-8.04894	0.246339	0.00234032	0.0477573
MRPS16	2.49787	5.02659	0.00234214	0.0477573
ZNF252P	2.07339	6.30931	0.00234627	0.0477892
LINC00563	-8.71922	0.899503	0.00235838	0.0479837
PMP2	-5.64428	2.64337	0.00236511	0.0480682
MAGED1	1.47912	6.72838	0.00237528	0.0482097
STAP1	-7.72976	2.85174	0.00237722	0.0482097
NRSN2	2.67555	4.22756	0.00238381	0.0482488
CABS1	-8.09399	0.330052	0.00238431	0.0482488
SSX9	-8.81436	0.98812	0.0023886	0.0482833
FILIP1L	-1.80127	6.86959	0.00239569	0.0483673
DKC1	1.70606	6.63375	0.00239793	0.0483673
NEUROD1	-7.41608	3.08142	0.00240533	0.0484172
GYPC	-2.77523	4.47841	0.00240693	0.0484172
RNF113B	-6.62379	1.15008	0.00240817	0.0484172
LONRF2	2.00896	7.40759	0.00241784	0.0485594
TMC4	2.41496	5.39832	0.0024209	0.0485686
LINC00433	-9.67879	1.77375	0.00242974	0.0486937
PRKAR2B	-2.91862	6.03813	0.0024336	0.048719
LOC100506050	-8.78166	0.811364	0.00244754	0.04893
MIR3648	2.64444	11.3813	0.00244938	0.04893
PARP15	-3.6632	4.67779	0.00245474	0.048937
RPE65	-9.78287	1.86541	0.00245496	0.048937
IL23R	-5.23927	0.751382	0.0024631	0.0490458
LOC643406	-6.5487	0.27955	0.00246567	0.0490458
CXCL12	-2.78455	6.30791	0.00247402	0.049147
IGLON5	4.95659	2.62165	0.00247601	0.049147
CNTNAP3	-5.09171	2.97475	0.00248953	0.0492663
FLNB	1.47696	8.52909	0.00249146	0.0492663
TNR	-4.92924	3.27217	0.00249147	0.0492663
GABRA4	-4.54132	2.88177	0.00249256	0.0492663
LOC388942	-7.21869	2.02123	0.0024967	0.049296
RASGRP4	-5.43171	2.00345	0.00251371	0.0495796
ODC1	1.93506	6.21003	0.00251807	0.0496132
ASGR2	-7.81453	0.217547	0.0025212	0.0496225
LOC100272228	1.86598	4.94685	0.00252417	0.0496287
CR1	-2.8152	4.69329	0.00254047	0.0498887
ERG	-2.58203	4.91536	0.00254273	0.0498887
IFNA17	-9.48523	1.64905	0.00254681	0.0499165
SIDT1	-2.52492	4.08654	0.00255137	0.0499534
